# Supplementary material for: Cryptic introgression: evidence that selection and plasticity mask the full phenotypic potential of domesticated Atlantic salmon in the wild
Source: Sci Rep. 2018 Sep 18;8:13966. doi: 10.1038/s41598-018-32467-2 (PMC6143624; doi:10.1038/s41598-018-32467-2)
Supplement: Supplementary file 1 [file 41598_2018_32467_MOESM1_ESM.xlsx]

## Sheet: Sheet1
Time	Date	ID	L	W	K	Fam_full	PIT	Dead_before_PIT	Fam	Smolt_year	Type
Smolt	May_2012	S83	2018-01-15	2018-05-26	0.769688561	Family-03_2007	0416F1F794	NO	2007-03-01	2007	Wild
Smolt	May_2012	S85	2018-08-15	32	0.811294847	Family-19_2007	0416F1E3AF	NO	19.2007	2007	Farm
Smolt	May_2012	S86	2018-02-15	26	0.740359382	Family-03_2007	0416F20B11	NO	2007-03-01	2007	Wild
Smolt	May_2012	S87	2018-01-15	2018-05-25	0.740643709	Family-50_2009	0416F1E579	NO	50.2009	2009	Hybrid
Smolt	May_2012	S88	2018-08-13	2018-05-19	0.741988804	Family-06_2007	0416F1EC84	NO	2007-06-01	2007	Wild
Smolt	May_2012	S89	2018-05-14	25	0.820041822	Family-05_2007	0416F2072C	NO	2007-05-01	2007	Wild
Smolt	May_2012	S90	2018-05-15	29	0.778758686	Family-10_2007	0416F1EC8B	NO	2007-10-01	2007	Wild
Smolt	May_2012	S91	2018-05-14	2018-05-23	0.770839313	Family-10_2007	0416F1F344	NO	2007-10-01	2007	Wild
Smolt	May_2012	S92	2018-07-13	20	0.777800636	Family-04_2007	0416F20EF1	NO	2007-04-01	2007	Wild
Smolt	May_2012	S93	2018-02-16	32	0.752670569	Family-19_2007	0416F1EE97	NO	19.2007	2007	Farm
Smolt	May_2012	S94	2018-05-13	20	0.812884215	Family-09_2007	0416F21064	NO	2007-09-01	2007	Wild
Smolt	May_2012	S95	15	28	0.82962963	Family-10_2007	NA	Yes	2007-10-01	2007	Wild
Smolt	May_2012	S96	2018-03-14	24	0.820735331	Family-13_2007	0416F1E905	NO	13.2007	2007	Farm
Smolt	May_2012	S97	2018-02-14	2018-05-21	0.750884997	Family-10_2007	0416F1F91C	NO	2007-10-01	2007	Wild
Smolt	May_2012	S98	2018-06-14	24	0.771174525	Family-50_2009	0416F20F64	NO	50.2009	2009	Hybrid
Smolt	May_2012	S99	2018-07-14	25	0.787024051	Family-44_2009	NA	Yes	44.2009	2009	Hybrid
Smolt	May_2012	S100	2018-05-14	25	0.820041822	Family-09_2007	0416F20FB5	NO	2007-09-01	2007	Wild
Smolt	May_2012	S101	2018-05-14	2018-05-24	0.803640986	Family-17_2007	NA	Yes	17.2007	2007	Farm
Smolt	May_2012	S102	2018-02-15	2018-05-28	0.811547784	Family-04_2007	0416F207A7	NO	2007-04-01	2007	Wild
Smolt	May_2012	S103	2018-01-16	35.5	0.850649645	Family-04_2007	0416F1F0A7	NO	2007-04-01	2007	Wild
Smolt	May_2012	S104	2018-05-15	29	0.778758686	Family-39_2009	0416F1F89A	NO	39.2009	2009	Farm
Smolt	May_2012	S105	15	27	0.8	Family-28_2007	0416F1F9B4	NO	28.2007	2007	Hybrid
Smolt	May_2012	S106	16	32.5	0.793457031	Family-10_2007	0416F1F23C	NO	2007-10-01	2007	Wild
Smolt	May_2012	S107	2018-02-15	2018-05-28	0.811547784	Family-03_2007	0416F1F925	NO	2007-03-01	2007	Wild
Smolt	May_2012	S109	2018-09-13	2018-05-20	0.763324954	Family-03_2007	0416F21120	NO	2007-03-01	2007	Wild
Smolt	May_2012	S110	2018-01-16	35	0.838668664	Family-09_2007	0416F20E31	NO	2007-09-01	2007	Wild
Smolt	May_2012	S111	2018-09-14	2018-05-24	0.740640197	Family-03_2007	0416F20721	NO	2007-03-01	2007	Wild
Smolt	May_2012	S112	2018-07-16	39	0.83736575	Family-03_2007	0416F1EE9B	NO	2007-03-01	2007	Wild
Smolt	May_2012	S113	2018-01-16	33.5	0.802725721	Family-09_2007	0416F1E279	NO	2007-09-01	2007	Wild
Smolt	May_2012	S114	2018-08-15	32	0.811294847	Family-04_2007	0416F20926	NO	2007-04-01	2007	Wild
Smolt	May_2012	S115	2018-09-14	2018-05-27	0.831330834	Family-04_2007	0416F1EBA1	NO	2007-04-01	2007	Wild
Smolt	May_2012	S116	2018-08-14	2018-05-26	0.817449115	Family-04_2007	0416F1E82E	NO	2007-04-01	2007	Wild
Smolt	May_2012	S117	2018-08-13	21	0.799064866	Family-10_2007	NA	Yes	2007-10-01	2007	Wild
Smolt	May_2012	S120	2018-09-15	31	0.77120586	Family-09_2007	0416F208B2	NO	2007-09-01	2007	Wild
Smolt	May_2012	S122	2018-05-13	2018-05-18	0.751917899	Family-17_2007	0416F2014D	NO	17.2007	2007	Farm
Smolt	May_2012	S123	2018-06-14	25	0.803306796	Family-10_2007	0416F1E971	NO	2007-10-01	2007	Wild
Smolt	May_2012	S124	2018-07-14	2018-05-24	0.77128357	Family-17_2007	0416F1FD80	NO	17.2007	2007	Farm
Smolt	May_2012	S126	2018-06-14	2018-05-25	0.819372932	Family-44_2009	0416F2051B	NO	44.2009	2009	Hybrid
Smolt	May_2012	S128	2018-01-15	2018-05-27	0.798733412	Family-09_2007	0416F1E4DA	NO	2007-09-01	2007	Wild
Smolt	May_2012	S129	2018-03-16	35.5	0.819720016	Family-06_2007	0416F1FC5A	NO	2007-06-01	2007	Wild
Smolt	May_2012	S130	2018-02-15	2018-05-28	0.811547784	Family-09_2007	0416F207A3	NO	2007-09-01	2007	Wild
Smolt	May_2012	S131	2018-06-14	2018-05-25	0.819372932	Family-21_2007	0416F1E756	NO	21.2007	2007	Farm
Smolt	May_2012	S132	2018-04-15	28	0.766647756	Family-21_2007	NA	Yes	21.2007	2007	Farm
Smolt	May_2012	S133	2018-08-14	25	0.77117841	Family-04_2007	0416F1E489	NO	2007-04-01	2007	Wild
Smolt	May_2012	S134	2018-05-15	2018-05-28	0.765331812	Family-09_2007	0416F1F2C7	NO	2007-09-01	2007	Wild
Smolt	May_2012	S135	2018-01-15	2018-05-28	0.827778263	Family-03_2007	0416F1FC6A	NO	2007-03-01	2007	Wild
Smolt	May_2012	S136	2018-07-14	25	0.787024051	Family-21_2007	0416F207BC	NO	21.2007	2007	Farm
Smolt	May_2012	S137	2018-05-15	27	0.72505119	Family-17_2007	0416F1EAC3	NO	17.2007	2007	Farm
Smolt	May_2012	S138	2018-03-16	35.5	0.819720016	Family-09_2007	0416F1F568	NO	2007-09-01	2007	Wild
Smolt	May_2012	S139	2018-02-14	2018-05-22	0.78580988	Family-09_2007	NA	Yes	2007-09-01	2007	Wild
Smolt	May_2012	S140	2018-02-15	2018-05-29	0.840023145	Family-04_2007	0416F20D61	NO	2007-04-01	2007	Wild
Smolt	May_2012	S141	2018-01-14	2018-05-21	0.766974848	Family-17_2007	0416F212B0	NO	17.2007	2007	Farm
Smolt	May_2012	S142	2018-04-15	29	0.794028033	Family-10_2007	0416F1E4CC	NO	2007-10-01	2007	Wild
Smolt	May_2012	S143	2018-07-14	25	0.787024051	Family-09_2007	0416F21078	NO	2007-09-01	2007	Wild
Smolt	May_2012	S144	2018-09-13	22	0.819178	Family-27_2007	0416F1E569	NO	27.2007	2007	Farm
Smolt	May_2012	S145	2018-01-15	2018-05-28	0.827778263	Family-04_2007	0416F208A7	NO	2007-04-01	2007	Wild
Smolt	May_2012	S146	2018-03-14	24	0.820735331	Family-09_2007	NA	Yes	2007-09-01	2007	Wild
Smolt	May_2012	S147	2018-09-13	22	0.819178	Family-03_2007	0416F1FA35	NO	2007-03-01	2007	Wild
Smolt	May_2012	S148	2018-03-17	41.5	0.801511554	Family-04_2007	0416F1EF03	NO	2007-04-01	2007	Wild
Smolt	May_2012	S150	2018-02-13	2018-05-17	0.760880151	Family-39_2009	0416F1E4CE	NO	39.2009	2009	Farm
Smolt	May_2012	S151	2018-08-13	2018-05-20	0.780039512	Family-10_2007	0416F20E20	NO	2007-10-01	2007	Wild
Smolt	May_2012	S152	2018-09-13	2018-05-21	0.800560318	Family-10_2007	0416F1F803	NO	2007-10-01	2007	Wild
Smolt	May_2012	S153	2018-07-14	2018-05-24	0.77128357	Family-03_2007	0416F1F4E7	NO	2007-03-01	2007	Wild
Smolt	May_2012	S154	2018-06-13	18	0.715576023	Family-10_2007	NA	Yes	2007-10-01	2007	Wild
Smolt	May_2012	S155	2018-06-15	2018-05-30	0.803389302	Family-10_2007	NA	Yes	2007-10-01	2007	Wild
Smolt	May_2012	S156	15	2018-05-25	0.755555556	Family-03_2007	NA	Yes	2007-03-01	2007	Wild
Smolt	May_2012	S157	2018-04-12	14	0.734282166	Family-10_2007	NA	Yes	2007-10-01	2007	Wild
Smolt	May_2012	S158	2018-09-14	2018-05-26	0.801100622	Family-25_2007	NA	Yes	25.2007	2007	Farm
Smolt	May_2012	S159	2018-08-15	2018-05-30	0.773265401	Family-09_2007	0416F1EAB6	NO	2007-09-01	2007	Wild
Smolt	May_2012	S160	2018-09-13	21	0.781942636	Family-27_2007	0416F1EF11	NO	27.2007	2007	Farm
Smolt	May_2012	S162	2018-04-14	24	0.803755144	Family-10_2007	0416F1E9DC	NO	2007-10-01	2007	Wild
Smolt	May_2012	S163	2018-08-13	2018-05-18	0.703938096	Family-21_2007	0416F1EB33	NO	21.2007	2007	Farm
Smolt	May_2012	S165	2018-05-14	24	0.787240149	Family-06_2007	0416F20CF5	NO	2007-06-01	2007	Wild
Smolt	May_2012	S166	2018-02-15	27	0.768834743	Family-03_2007	0416F1EE0B	NO	2007-03-01	2007	Wild
Smolt	May_2012	S167	2018-09-15	32	0.796083468	Family-10_2007	0416F1EE08	NO	2007-10-01	2007	Wild
Smolt	May_2012	S168	2018-07-13	2018-05-21	0.836135684	Family-09_2007	0416F20376	NO	2007-09-01	2007	Wild
Smolt	May_2012	S169	15	2018-05-26	0.785185185	Family-03_2007	0416F2025F	NO	2007-03-01	2007	Wild
Smolt	May_2012	S170	2018-02-14	23	0.803272322	Family-27_2007	0416F1F11A	NO	27.2007	2007	Farm
Smolt	May_2012	S172	2018-06-14	2018-05-24	0.78724066	Family-10_2007	0416F1EB8A	NO	2007-10-01	2007	Wild
Smolt	May_2012	S173	2018-07-15	2018-05-30	0.788135486	Family-03_2007	0416F1EE06	NO	2007-03-01	2007	Wild
Smolt	May_2012	S174	2018-01-15	28	0.813255838	Family-28_2007	0416F20034	NO	28.2007	2007	Hybrid
Smolt	May_2012	S175	2018-01-15	2018-05-27	0.798733412	Family-17_2007	0416F1EDFC	NO	17.2007	2007	Farm
Smolt	May_2012	S176	2018-09-14	2018-05-26	0.801100622	Family-28_2007	0416F1E4DE	NO	28.2007	2007	Hybrid
Smolt	May_2012	S177	2018-07-15	2018-05-31	0.813975994	Family-04_2007	0416F1F3E1	NO	2007-04-01	2007	Wild
Smolt	May_2012	S178	2018-05-13	20	0.812884215	Family-25_2007	0416F1F132	NO	25.2007	2007	Farm
Smolt	May_2012	S179	2018-05-15	29	0.778758686	Family-28_2007	0416F20922	NO	28.2007	2007	Hybrid
Smolt	May_2012	S180	2018-08-13	21	0.799064866	Family-05_2007	0416F20936	NO	2007-05-01	2007	Wild
Smolt	May_2012	S181	2018-08-14	2018-05-23	0.724907705	Family-05_2007	0416F20FBF	NO	2007-05-01	2007	Wild
Smolt	May_2012	S182	2018-09-13	2018-05-20	0.763324954	Family-03_2007	0416F20A1A	NO	2007-03-01	2007	Wild
Smolt	May_2012	S183	2018-03-14	2018-05-24	0.837833984	Family-10_2007	0416F1E2B6	NO	2007-10-01	2007	Wild
Smolt	May_2012	S184	2018-03-15	2018-05-28	0.79573886	Family-09_2007	0416F1F80A	NO	2007-09-01	2007	Wild
Smolt	May_2012	S185	2018-02-15	2018-05-27	0.783072423	Family-23_2007	0416F1E8AA	NO	23.2007	2007	Farm
Smolt	May_2012	S186	2018-04-15	2018-05-29	0.807718172	Family-11_2007	0416F1F787	NO	2007-11-01	2007	Farm
Smolt	May_2012	S187	2018-08-15	2018-05-31	0.798618365	Family-04_2007	0416F1ED87	NO	2007-04-01	2007	Wild
Smolt	May_2012	S188	2018-08-14	26	0.802025546	Family-58_2009	0416F20FAD	NO	58.2009	2009	Wild
Smolt	May_2012	S189	2018-02-15	29	0.825785464	Family-10_2007	0416F1ED8D	NO	2007-10-01	2007	Wild
Smolt	May_2012	S191	2018-07-14	25	0.787024051	Family-09_2007	0416F1FA29	NO	2007-09-01	2007	Wild
Smolt	May_2012	S192	2018-02-13	17	0.739140718	Family-17_2007	0416F2004B	NO	17.2007	2007	Farm
Smolt	May_2012	S193	2018-06-13	2018-05-19	0.775207358	Family-09_2007	0416F20A1D	NO	2007-09-01	2007	Wild
Smolt	May_2012	S194	2018-01-15	28	0.813255838	Family-09_2007	0416F1E2B0	NO	2007-09-01	2007	Wild
Smolt	May_2012	S195	2018-02-15	2018-05-27	0.783072423	Family-09_2007	0416F1F232	NO	2007-09-01	2007	Wild
Smolt	May_2012	S196	2018-05-14	2018-05-23	0.770839313	Family-03_2007	0416F1E3A7	NO	2007-03-01	2007	Wild
Smolt	May_2012	S197	2018-01-16	32.5	0.778763759	Family-13_2007	0416F1EC7F	NO	13.2007	2007	Farm
Smolt	May_2012	S198	2018-01-14	2018-05-23	0.838321345	Family-09_2007	0416F20B8B	NO	2007-09-01	2007	Wild
Smolt	May_2012	S199	2018-04-15	2018-05-29	0.807718172	Family-11_2007	0416F1E3BE	NO	2007-11-01	2007	Farm
Smolt	May_2012	S200	2018-07-14	2018-05-25	0.802764532	Family-10_2007	0416F2092B	NO	2007-10-01	2007	Wild
Smolt	May_2012	S201	2018-05-15	2018-05-31	0.845893055	Family-13_2007	0416F1FABC	NO	13.2007	2007	Farm
Smolt	May_2012	S202	15	2018-05-27	0.814814815	Family-11_2007	0416F20E28	NO	2007-11-01	2007	Farm
Smolt	May_2012	S203	2018-04-15	2018-05-28	0.780337895	Family-10_2007	0416F20E38	NO	2007-10-01	2007	Wild
Smolt	May_2012	S204	2018-05-14	2018-05-24	0.803640986	Family-03_2007	0416F1FC5D	NO	2007-03-01	2007	Wild
Smolt	May_2012	S206	2018-01-14	23	0.820484721	Family-04_2007	NA	Yes	2007-04-01	2007	Wild
Smolt	May_2012	S207	2018-09-14	26	0.785985515	Family-03_2007	NA	Yes	2007-03-01	2007	Wild
Smolt	May_2012	S208	2018-09-15	2018-05-31	0.783644664	Family-03_2007	0416F210C8	NO	2007-03-01	2007	Wild
Smolt	May_2012	S210	2018-09-13	2018-05-22	0.837795681	Family-51_2009	0416F1F243	NO	51.2009	2009	Wild
Smolt	May_2012	S211	2018-08-15	2018-05-30	0.773265401	Family-09_2007	NA	Yes	2007-09-01	2007	Wild
Smolt	May_2012	S212	2018-03-15	2018-05-28	0.79573886	Family-11_2007	0416F209B3	NO	2007-11-01	2007	Farm
Smolt	May_2012	S213	2018-09-16	35.5	0.735475549	Family-28_2007	0416F1E321	NO	28.2007	2007	Hybrid
Smolt	May_2012	S214	2018-05-15	29	0.778758686	Family-10_2007	0416F1F6F6	NO	2007-10-01	2007	Wild
Smolt	May_2012	S217	2018-07-13	2018-05-22	0.875025716	Family-10_2007	0416F2048B	NO	2007-10-01	2007	Wild
Smolt	May_2012	S218	2018-08-14	2018-05-24	0.755754842	Family-17_2007	0416F20D53	NO	17.2007	2007	Farm
Smolt	May_2012	S219	2018-06-16	38	0.830728925	Family-04_2007	0416F1F00D	NO	2007-04-01	2007	Wild
Smolt	May_2012	S221	2018-04-15	2018-05-29	0.807718172	Family-04_2007	0416F1ED8C	NO	2007-04-01	2007	Wild
Smolt	May_2012	S222	2018-02-15	2018-05-29	0.840023145	Family-04_2007	0416F1E328	NO	2007-04-01	2007	Wild
Smolt	May_2012	S223	2018-09-13	2018-05-21	0.800560318	Family-23_2007	0416F211BF	NO	23.2007	2007	Farm
Smolt	May_2012	S224	2018-08-15	34	0.862000775	Family-09_2007	0416F1E9D9	NO	2007-09-01	2007	Wild
Smolt	May_2012	S225	2018-07-14	25	0.787024051	Family-09_2007	0416F1E511	NO	2007-09-01	2007	Wild
Smolt	May_2012	S226	2018-02-16	34.5	0.811472957	Family-09_2007	0416F1EA44	NO	2007-09-01	2007	Wild
Smolt	May_2012	S227	2018-04-15	2018-05-28	0.780337895	Family-10_2007	0416F1F893	NO	2007-10-01	2007	Wild
Smolt	May_2012	S228	15	2018-05-27	0.814814815	Family-13_2007	0416F1FC65	NO	13.2007	2007	Farm
Smolt	May_2012	S229	2018-05-15	2018-05-30	0.819039307	Family-03_2007	0416F20E32	NO	2007-03-01	2007	Wild
Smolt	May_2012	S232	2018-04-15	2018-05-31	0.862478726	Family-10_2007	0416F1EB36	NO	2007-10-01	2007	Wild
Smolt	May_2012	S233	14	23	0.83819242	Family-25_2007	0416F1FD74	NO	25.2007	2007	Farm
Smolt	May_2012	S234	2018-01-14	2018-05-20	0.731301599	Family-51_2009	0416F1EB9D	NO	51.2009	2009	Wild
Smolt	May_2012	S235	2018-03-14	25	0.854932636	Family-03_2007	0416F1E35E	NO	2007-03-01	2007	Wild
Smolt	May_2012	S236	2018-03-15	29	0.809699191	Family-03_2007	0416F21017	NO	2007-03-01	2007	Wild
Smolt	May_2012	S237	2018-06-15	33	0.869240884	Family-05_2007	0416F1E3FE	NO	2007-05-01	2007	Wild
Smolt	May_2012	S238	2018-01-16	32.5	0.778763759	Family-03_2007	0416F1ED0C	NO	2007-03-01	2007	Wild
Smolt	May_2012	S239	2018-07-14	25	0.787024051	Family-06_2007	0416F1F88D	NO	2007-06-01	2007	Wild
Smolt	May_2012	S240	2018-09-16	39	0.807987223	Family-03_2007	0416F1E7C6	NO	2007-03-01	2007	Wild
Smolt	May_2012	S241	2018-09-15	33.5	0.833399881	Family-04_2007	0416F20D56	NO	2007-04-01	2007	Wild
Smolt	May_2012	S242	2018-03-15	2018-05-28	0.79573886	Family-10_2007	0416F1F807	NO	2007-10-01	2007	Wild
Smolt	May_2012	S243	2018-01-15	2018-05-27	0.798733412	Family-03_2007	0416F201E8	NO	2007-03-01	2007	Wild
Smolt	May_2012	S244	2018-01-15	2018-05-27	0.798733412	Family-03_2007	0416F201D9	NO	2007-03-01	2007	Wild
Smolt	May_2012	S245	2018-06-15	30	0.790218985	Family-09_2007	0416F20B0D	NO	2007-09-01	2007	Wild
Smolt	May_2012	S246	2018-08-13	23	0.875166282	Family-05_2007	0416F1E47D	NO	2007-05-01	2007	Wild
Smolt	May_2012	S247	2018-05-13	2018-05-19	0.792562109	Family-13_2007	0416F1F128	NO	13.2007	2007	Farm
Smolt	May_2012	S248	14	2018-05-22	0.819970845	Family-10_2007	0416F1EFA2	NO	2007-10-01	2007	Wild
Smolt	May_2012	S249	2018-07-14	2018-05-28	0.897207418	Family-05_2007	0416F211C7	NO	2007-05-01	2007	Wild
Smolt	May_2012	S251	2018-02-16	35	0.823233435	Family-13_2007	0416F20B8C	NO	13.2007	2007	Farm
Smolt	May_2012	S252	2018-05-14	24	0.787240149	Family-04_2007	0416F1E696	NO	2007-04-01	2007	Wild
Smolt	May_2012	S253	2018-05-14	2018-05-24	0.803640986	Family-10_2007	0416F1EB8B	NO	2007-10-01	2007	Wild
Smolt	May_2012	S254	2018-01-14	24	0.85615797	Family-28_2007	0416F1EF9D	NO	28.2007	2007	Hybrid
Smolt	May_2012	S256	2018-01-13	19	0.845161517	Family-03_2007	0416F1F2C3	NO	2007-03-01	2007	Wild
Smolt	May_2012	S257	2018-04-14	30	1.00469393	Family-09_2007	0416F1E68B	NO	2007-09-01	2007	Wild
Smolt	May_2012	S258	2018-01-15	2018-05-28	0.827778263	Family-44_2009	0416F20D5E	NO	44.2009	2009	Hybrid
Smolt	May_2012	S259	2018-01-16	34	0.814706702	Family-04_2007	0416F1E3FF	NO	2007-04-01	2007	Wild
Smolt	May_2012	S260	2018-03-14	2018-05-23	0.803636678	Family-04_2007	0416F20B22	NO	2007-04-01	2007	Wild
Smolt	May_2012	S261	2018-05-17	42	0.783673469	Family-04_2007	0416F1EF9E	NO	2007-04-01	2007	Wild
Smolt	May_2012	S262	2018-01-16	32	0.766782778	Family-03_2007	0416F2082F	NO	2007-03-01	2007	Wild
Smolt	May_2012	S264	2018-09-15	32	0.796083468	Family-04_2007	0416F206AF	NO	2007-04-01	2007	Wild
Smolt	May_2012	S265	2018-02-15	31	0.882736186	Family-04_2007	0416F1F23B	NO	2007-04-01	2007	Wild
Smolt	May_2012	S266	2018-02-15	28	0.797310104	Family-04_2007	0416F1F917	NO	2007-04-01	2007	Wild
Smolt	May_2012	S267	2018-06-13	19	0.755330246	Family-03_2007	0416F1FC5C	NO	2007-03-01	2007	Wild
Smolt	May_2012	S268	2018-05-14	23	0.754438476	Family-03_2007	0416F1EA48	NO	2007-03-01	2007	Wild
Smolt	May_2012	S269	2018-08-14	23	0.709484137	Family-03_2007	0416F1E441	NO	2007-03-01	2007	Wild
Smolt	May_2012	S270	2018-01-15	27	0.784210986	Family-13_2007	0416F1E82A	NO	13.2007	2007	Farm
Smolt	May_2012	S271	2018-01-16	35	0.838668664	Family-28_2007	0416F20F5B	NO	28.2007	2007	Hybrid
Smolt	May_2012	S273	2018-01-15	2018-05-27	0.798733412	Family-09_2007	0416F20E26	NO	2007-09-01	2007	Wild
Smolt	May_2012	S274	15	2018-05-25	0.755555556	Family-19_2007	0416F1E31D	NO	19.2007	2007	Farm
Smolt	May_2012	S275	2018-06-16	35.5	0.776075707	Family-04_2007	0416F207B4	NO	2007-04-01	2007	Wild
Smolt	May_2012	S276	16	2018-05-31	0.769042969	Family-09_2007	0416F1FCEA	NO	2007-09-01	2007	Wild
Smolt	May_2012	S277	2018-09-13	2018-05-20	0.763324954	Family-10_2007	NA	Yes	2007-10-01	2007	Wild
Smolt	May_2012	S278	2018-05-14	23	0.754438476	Family-09_2007	0416F1E750	NO	2007-09-01	2007	Wild
Smolt	May_2012	S280	15	28	0.82962963	Family-10_2007	0416F1F3DD	NO	2007-10-01	2007	Wild
Smolt	May_2012	S281	16	34	0.830078125	Family-21_2007	0416F1E55F	NO	21.2007	2007	Farm
Smolt	May_2012	S282	2018-05-14	2018-05-25	0.836442659	Family-04_2007	0416F1F88B	NO	2007-04-01	2007	Wild
Smolt	May_2012	S283	2018-06-14	25	0.803306796	Family-21_2007	0416F1E82C	NO	21.2007	2007	Farm
Smolt	May_2012	S284	2018-07-14	25	0.787024051	Family-09_2007	0416F1EE8C	NO	2007-09-01	2007	Wild
Smolt	May_2012	S285	2018-06-14	2018-05-25	0.819372932	Family-10_2007	0416F2126B	NO	2007-10-01	2007	Wild
Smolt	May_2012	S286	2018-07-14	2018-05-25	0.802764532	Family-09_2007	0416F1E4C5	NO	2007-09-01	2007	Wild
Smolt	May_2012	S287	2018-04-13	2018-05-25	1.059804564	Family-03_2007	0416F20597	NO	2007-03-01	2007	Wild
Smolt	May_2012	S288	2018-08-11	2018-05-20	1.247693289	Family-06_2007	0416F1FC54	NO	2007-06-01	2007	Wild
Smolt	May_2012	S289	2018-03-14	2018-05-29	1.008820511	Family-03_2007	0416F1F5F3	NO	2007-03-01	2007	Wild
Smolt	May_2012	S290	2018-07-13	2018-05-31	1.225036002	Family-03_2007	0416F1E840	NO	2007-03-01	2007	Wild
Smolt	May_2012	S291	2018-03-12	2018-05-18	0.994160249	Family-52_2009	0416F205A4	NO	52.2009	2009	Wild
Smolt	May_2012	S292	2018-06-13	2018-05-24	0.973978475	Family-04_2007	0416F21020	NO	2007-04-01	2007	Wild
Smolt	May_2012	S293	2018-08-13	31	1.179571945	Family-05_2007	0416F1E6F5	NO	2007-05-01	2007	Wild
Smolt	May_2012	S294	2018-05-14	29	0.951248514	Family-04_2007	0416F2004A	NO	2007-04-01	2007	Wild
Smolt	May_2012	S295	2018-04-12	2018-05-17	0.917852707	Family-06_2007	0416F1FD7A	NO	2007-06-01	2007	Wild
Smolt	May_2012	S296	2018-03-15	34.5	0.963262831	Family-09_2007	0416F2049F	NO	2007-09-01	2007	Wild
Smolt	May_2012	S297	2018-09-12	2018-05-23	1.094709108	Family-04_2007	0416F1F4DD	NO	2007-04-01	2007	Wild
Smolt	May_2012	S298	2018-07-12	2018-05-22	1.098427394	Family-10_2007	0416F20049	NO	2007-10-01	2007	Wild
Smolt	May_2012	S299	2018-06-13	27	1.073364034	Family-04_2007	0416F1EA5F	NO	2007-04-01	2007	Wild
Smolt	May_2012	S300	2018-02-14	2018-05-29	1.030284065	Family-13_2007	0416F21115	NO	13.2007	2007	Farm
Smolt	May_2012	S301	2018-07-12	19	0.92756091	Family-52_2009	0416F212A5	NO	52.2009	2009	Wild
Smolt	May_2012	S302	2018-09-13	27	1.005354818	Family-04_2007	0416F1EC81	NO	2007-04-01	2007	Wild
Smolt	May_2012	S303	2018-09-12	26	1.211167524	Family-10_2007	0416F20D62	NO	2007-10-01	2007	Wild
Smolt	May_2012	S304	2018-02-13	2018-05-24	1.065232212	Family-09_2007	NA	Yes	2007-09-01	2007	Wild
Smolt	May_2012	S305	2018-03-14	31	1.060116469	Family-10_2007	0416F1EE96	NO	2007-10-01	2007	Wild
Smolt	May_2012	S306	2018-06-13	2018-05-26	1.053486922	Family-03_2007	0416F1E9E9	NO	2007-03-01	2007	Wild
Smolt	May_2012	S308	2018-03-12	19	1.021029445	Family-05_2007	0416F1F81D	NO	2007-05-01	2007	Wild
Smolt	May_2012	S309	2018-08-13	28	1.065419821	Family-05_2007	0416F1E56D	NO	2007-05-01	2007	Wild
Smolt	May_2012	S311	2018-03-12	2018-05-22	1.209113816	Family-10_2007	0416F1F577	NO	2007-10-01	2007	Wild
Smolt	May_2012	S312	2018-04-14	31	1.038183728	Family-04_2007	0416F21016	NO	2007-04-01	2007	Wild
Smolt	May_2012	S313	2018-07-14	32.5	1.023131266	Family-10_2007	0416F1F2B6	NO	2007-10-01	2007	Wild
Smolt	May_2012	S314	2018-06-14	31	0.996100427	Family-03_2007	0416F1F22E	NO	2007-03-01	2007	Wild
Smolt	May_2012	S315	2018-06-12	2018-05-26	1.324750947	Family-03_2007	0416F1FE9F	NO	2007-03-01	2007	Wild
Smolt	May_2012	S316	2018-06-16	45	0.983757938	Family-03_2007	0416F1E573	NO	2007-03-01	2007	Wild
Smolt	May_2012	S317	2018-06-14	2018-05-31	1.012166563	Family-03_2007	0416F21077	NO	2007-03-01	2007	Wild
Smolt	May_2012	S318	2018-08-13	26	0.989318405	Family-28_2007	0416F20F68	NO	28.2007	2007	Hybrid
Smolt	May_2012	S319	2018-05-15	38	1.020442415	Family-09_2007	0416F1FD89	NO	2007-09-01	2007	Wild
Smolt	May_2012	S320	2018-09-11	17	1.008806884	Family-49_2009	0416F1E75A	NO	49.2009	2009	Farm
Smolt	May_2012	S321	2018-06-14	33.5	1.076431107	Family-10_2007	0416F20DCE	NO	2007-10-01	2007	Wild
Smolt	May_2012	S322	2018-01-14	29	1.034524213	Family-11_2007	0416F1EE82	NO	2007-11-01	2007	Farm
Smolt	May_2012	S323	2018-09-12	2018-05-23	1.094709108	Family-10_2007	0416F20262	NO	2007-10-01	2007	Wild
Smolt	May_2012	S324	2018-02-14	29	1.012821623	Family-09_2007	0416F1E43C	NO	2007-09-01	2007	Wild
Smolt	May_2012	S325	2018-02-13	2018-05-23	1.021753346	Family-28_2007	0416F2082B	NO	28.2007	2007	Hybrid
Smolt	May_2012	S326	2018-02-14	32	1.117596274	Family-04_2007	0416F1F815	NO	2007-04-01	2007	Wild
Smolt	May_2012	S327	2018-07-13	29	1.127810923	Family-04_2007	0416F20C73	NO	2007-04-01	2007	Wild
Smolt	May_2012	S328	2018-01-14	2018-05-28	1.016687589	Family-13_2007	0416F2014A	NO	13.2007	2007	Farm
Smolt	May_2012	S329	2018-06-15	41	1.079965947	Family-09_2007	0416F1FC55	NO	2007-09-01	2007	Wild
Smolt	May_2012	S330	2018-03-13	2018-05-24	1.041384625	Family-03_2007	0416F1E5C3	NO	2007-03-01	2007	Wild
Smolt	May_2012	S331	2018-06-14	2018-05-30	0.980034292	Family-21_2007	0416F20FB4	NO	21.2007	2007	Farm
Smolt	May_2012	S332	2018-09-12	2018-05-21	1.001542375	Family-10_2007	0416F1E3A4	NO	2007-10-01	2007	Wild
Smolt	May_2012	S333	2018-08-16	45	0.94904033	Family-03_2007	0416F1FFBC	NO	2007-03-01	2007	Wild
Smolt	May_2012	S334	2018-07-14	31	0.975909823	Family-13_2007	0416F1F670	NO	13.2007	2007	Farm
Smolt	May_2012	S335	2018-04-13	23	0.955902156	Family-10_2007	0416F1F784	NO	2007-10-01	2007	Wild
Smolt	May_2012	S336	2018-06-13	29	1.152872481	Family-05_2007	0416F1E8A1	NO	2007-05-01	2007	Wild
Smolt	May_2012	S337	2018-08-14	33	1.017955501	Family-09_2007	0416F209B1	NO	2007-09-01	2007	Wild
Smolt	May_2012	S339	2018-07-13	2018-05-27	1.069475875	Family-09_2007	0416F1FA2D	NO	2007-09-01	2007	Wild
Smolt	May_2012	S340	2018-08-13	2018-05-29	1.122495883	Family-25_2007	0416F1F67B	NO	25.2007	2007	Farm
Smolt	May_2012	S341	2018-09-13	2018-05-29	1.098443227	Family-10_2007	NA	Yes	2007-10-01	2007	Wild
Smolt	May_2012	S342	2018-07-14	33.5	1.054612229	Family-28_2007	0416F1E365	NO	28.2007	2007	Hybrid
Smolt	May_2012	S343	2018-08-12	22	1.049041748	Family-10_2007	0416F208A4	NO	2007-10-01	2007	Wild
Smolt	May_2012	S344	2018-03-12	19	1.021029445	Family-19_2007	NA	Yes	19.2007	2007	Farm
Smolt	May_2012	S345	2018-07-10	13	1.06118724	Family-44_2009	0416F1E6FA	NO	44.2009	2009	Hybrid
Smolt	May_2012	S346	2018-06-15	39	1.027284681	Family-04_2007	0416F1E89C	NO	2007-04-01	2007	Wild
Smolt	May_2012	S347	2018-03-13	23	0.977626383	Family-17_2007	0416F20733	NO	17.2007	2007	Farm
Smolt	May_2012	S348	2018-06-12	2018-05-19	0.974816734	Family-09_2007	0416F207B0	NO	2007-09-01	2007	Wild
Smolt	May_2012	S349	2018-08-13	2018-05-27	1.046394467	Family-09_2007	0416F1F34D	NO	2007-09-01	2007	Wild
Smolt	May_2012	S350	2018-07-13	27	1.050030859	Family-28_2007	0416F208AA	NO	28.2007	2007	Hybrid
Smolt	May_2012	S352	2018-03-13	24	1.020131878	Family-51_2009	0416F1F91B	NO	51.2009	2009	Wild
Smolt	May_2012	S354	2018-03-15	37	1.033064485	Family-13_2007	0416F20FB0	NO	13.2007	2007	Farm
Smolt	May_2012	S355	2018-08-13	27	1.027369113	Family-09_2007	0416F1FAC5	NO	2007-09-01	2007	Wild
Smolt	May_2012	S357	2018-03-14	2018-05-31	1.077215122	Family-03_2007	0416F1EB27	NO	2007-03-01	2007	Wild
Smolt	May_2012	S358	2018-01-14	29	1.034524213	Family-19_2007	0416F1F9AE	NO	19.2007	2007	Farm
Smolt	May_2012	S359	2018-04-13	25	1.039024082	Family-04_2007	0416F1F099	NO	2007-04-01	2007	Wild
Smolt	May_2012	S360	2018-02-14	29	1.012821623	Family-03_2007	0416F1FE0D	NO	2007-03-01	2007	Wild
Smolt	May_2012	S362	2018-07-13	27	1.050030859	Family-03_2007	0416F1F3D0	NO	2007-03-01	2007	Wild
Smolt	May_2012	S363	2018-08-13	26	0.989318405	Family-03_2007	0416F1FD72	NO	2007-03-01	2007	Wild
Smolt	May_2012	S365	2018-09-14	2018-05-24	0.740640197	Family-03_2007	NA	Yes	2007-03-01	2007	Wild
Smolt	May_2012	S366	2018-06-15	2018-05-28	0.750708036	Family-10_2007	0416F1E43E	NO	2007-10-01	2007	Wild
Smolt	May_2012	S367	2018-07-15	29	0.749374724	Family-03_2007	0416F210C9	NO	2007-03-01	2007	Wild
Smolt	May_2012	S368	2018-05-14	2018-05-23	0.770839313	Family-09_2007	0416F1F454	NO	2007-09-01	2007	Wild
Smolt	May_2012	S369	2018-05-14	23	0.754438476	Family-59_2009	0416F1F1A2	NO	59.2009	2009	Wild
Smolt	May_2012	S370	2018-08-15	32	0.811294847	Family-09_2007	0416F2093B	NO	2007-09-01	2007	Wild
Smolt	May_2012	S371	2018-03-15	2018-05-28	0.79573886	Family-04_2007	0416F20E9C	NO	2007-04-01	2007	Wild
Smolt	May_2012	S372	2018-09-15	32.5	0.808522273	Family-03_2007	0416F1FF20	NO	2007-03-01	2007	Wild
Smolt	May_2012	S373	2018-01-15	28	0.813255838	Family-13_2007	0416F1E843	NO	13.2007	2007	Farm
Smolt	May_2012	S374	2018-09-13	2018-05-20	0.763324954	Family-52_2009	0416F20EEA	NO	52.2009	2009	Wild
Smolt	May_2012	S375	2018-01-15	27	0.784210986	Family-03_2007	0416F1E6EA	NO	2007-03-01	2007	Wild
Smolt	May_2012	S376	2018-09-15	31	0.77120586	Family-03_2007	0416F1E4CB	NO	2007-03-01	2007	Wild
Smolt	May_2012	S377	15	24	0.711111111	Family-21_2007	0416F202F7	NO	21.2007	2007	Farm
Smolt	May_2012	S378	2018-02-16	33	0.776191525	Family-03_2007	0416F1E62F	NO	2007-03-01	2007	Wild
Smolt	May_2012	S379	2018-04-15	2018-05-29	0.807718172	Family-09_2007	0416F202F4	NO	2007-09-01	2007	Wild
Smolt	May_2012	S380	2018-05-14	24	0.787240149	Family-09_2007	0416F20AA6	NO	2007-09-01	2007	Wild
Smolt	May_2012	S381	2018-03-15	27	0.753857868	Family-03_2007	NA	Yes	2007-03-01	2007	Wild
Smolt	May_2012	S382	2018-06-15	31	0.816559618	Family-28_2007	0416F1FACE	NO	28.2007	2007	Hybrid
Smolt	May_2012	S383	2018-09-13	20	0.744707272	Family-50_2009	0416F1FCFA	NO	50.2009	2009	Hybrid
Smolt	May_2012	S384	16	30	0.732421875	Family-09_2007	0416F2116F	NO	2007-09-01	2007	Wild
Smolt	May_2012	S385	2018-05-15	28	0.751904938	Family-11_2007	0416F1EF0A	NO	2007-11-01	2007	Farm
Smolt	May_2012	S386	2018-09-15	2018-05-31	0.783644664	Family-04_2007	0416F1EF96	NO	2007-04-01	2007	Wild
Smolt	May_2012	S387	2018-08-13	2018-05-21	0.81809022	Family-05_2007	0416F1E323	NO	2007-05-01	2007	Wild
Smolt	May_2012	S388	2018-06-14	2018-05-25	0.819372932	Family-10_2007	NA	Yes	2007-10-01	2007	Wild
Smolt	May_2012	S389	2018-04-15	2018-05-28	0.780337895	Family-03_2007	NA	Yes	2007-03-01	2007	Wild
Smolt	May_2012	S390	2018-05-15	2018-05-29	0.792185559	Family-04_2007	NA	Yes	2007-04-01	2007	Wild
Smolt	May_2012	S391	2018-01-14	23	0.820484721	Family-10_2007	NA	Yes	2007-10-01	2007	Wild
Smolt	May_2012	S393	2018-07-14	2018-05-23	0.739802608	Family-03_2007	0416F1FC52	NO	2007-03-01	2007	Wild
Smolt	May_2012	S394	2018-09-14	24	0.725525091	Family-59_2009	0416F20524	NO	59.2009	2009	Wild
Smolt	May_2012	S395	2018-03-15	2018-05-28	0.79573886	Family-09_2007	0416F1F2C2	NO	2007-09-01	2007	Wild
Smolt	May_2012	S396	2018-06-14	23	0.739042253	Family-03_2007	NA	Yes	2007-03-01	2007	Wild
Smolt	May_2012	S397	2018-05-13	18	0.731595793	Family-04_2007	NA	Yes	2007-04-01	2007	Wild
Smolt	May_2012	S398	2018-04-14	2018-05-23	0.787010245	Family-05_2007	0416F1FFBA	NO	2007-05-01	2007	Wild
Smolt	May_2012	S399	2018-09-12	2018-05-17	0.81520891	Family-05_2007	0416F1FE97	NO	2007-05-01	2007	Wild
Smolt	May_2012	S400	16	34	0.830078125	Family-03_2007	0416F211D4	NO	2007-03-01	2007	Wild
Smolt	May_2012	S401	2018-05-17	43	0.802332362	Family-13_2007	0416F1F238	NO	13.2007	2007	Farm
Smolt	May_2012	S402	15	27	0.8	Family-04_2007	0416F1FA43	NO	2007-04-01	2007	Wild
Smolt	May_2012	S403	2018-04-15	2018-05-27	0.752957618	Family-30_2007	0416F1E400	NO	30.2007	2007	Hybrid
Smolt	May_2012	S404	2018-03-15	2018-05-28	0.79573886	Family-21_2007	NA	Yes	21.2007	2007	Farm
Smolt	May_2012	S405	2018-05-13	20	0.812884215	Family-05_2007	NA	Yes	2007-05-01	2007	Wild
Smolt	May_2012	S406	2018-04-15	28	0.766647756	Family-03_2007	0416F20301	NO	2007-03-01	2007	Wild
Smolt	May_2012	S407	2018-06-14	2018-05-24	0.78724066	Family-03_2007	0416F1F575	NO	2007-03-01	2007	Wild
Smolt	May_2012	S408	15	2018-05-27	0.814814815	Family-10_2007	0416F1FD6E	NO	2007-10-01	2007	Wild
Smolt	May_2012	S409	2018-02-14	23	0.803272322	Family-03_2007	0416F1E7D5	NO	2007-03-01	2007	Wild
Smolt	May_2012	S410	2018-05-14	23	0.754438476	Family-06_2007	0416F20DBC	NO	2007-06-01	2007	Wild
Smolt	May_2012	S411	15	2018-05-28	0.844444444	Family-09_2007	0416F207A6	NO	2007-09-01	2007	Wild
Smolt	May_2012	S412	2018-08-13	2018-05-21	0.81809022	Family-10_2007	NA	Yes	2007-10-01	2007	Wild
Smolt	May_2012	S413	2018-09-15	33	0.820961077	Family-25_2007	0416F20384	NO	25.2007	2007	Farm
Smolt	May_2012	S415	2018-03-15	2018-05-28	0.79573886	Family-09_2007	0416F1F560	NO	2007-09-01	2007	Wild
Smolt	May_2012	S416	2018-04-15	35.5	0.971999834	Family-34_2009	0416F1F563	NO	34.2009	2009	Hybrid
Smolt	May_2012	S417	2018-01-15	2018-05-28	0.827778263	Family-09_2007	0416F20C6F	NO	2007-09-01	2007	Wild
Smolt	May_2012	S418	2018-04-16	36	0.816151826	Family-25_2007	0416F1E755	NO	25.2007	2007	Farm
Smolt	May_2012	S419	2018-09-14	2018-05-27	0.831330834	Family-04_2007	0416F209B9	NO	2007-04-01	2007	Wild
Smolt	May_2012	S421	2018-05-15	27	0.72505119	Family-03_2007	0416F1E76D	NO	2007-03-01	2007	Wild
Smolt	May_2012	S422	2018-09-15	32	0.796083468	Family-10_2007	0416F20731	NO	2007-10-01	2007	Wild
Smolt	May_2012	S423	15	2018-05-26	0.785185185	Family-10_2007	0416F2069D	NO	2007-10-01	2007	Wild
Smolt	May_2012	S424	2018-06-15	30	0.790218985	Family-03_2007	0416F1EE15	NO	2007-03-01	2007	Wild
Smolt	May_2012	S426	2018-02-14	23	0.803272322	Family-09_2007	0416F20491	NO	2007-09-01	2007	Wild
Smolt	May_2012	S427	2018-08-14	2018-05-27	0.848296251	Family-09_2007	0416F2004C	NO	2007-09-01	2007	Wild
Smolt	May_2012	S428	2018-02-14	2018-05-21	0.750884997	Family-04_2007	0416F20FB3	NO	2007-04-01	2007	Wild
Smolt	May_2012	S429	2018-06-13	2018-05-20	0.814961582	Family-05_2007	0416F1E445	NO	2007-05-01	2007	Wild
Smolt	May_2012	S430	2018-02-15	29	0.825785464	Family-09_2007	0416F20BF6	NO	2007-09-01	2007	Wild
Smolt	May_2012	S432	2018-09-13	21	0.781942636	Family-10_2007	0416F1F1BE	NO	2007-10-01	2007	Wild
Smolt	May_2012	S435	2018-04-16	38	0.861493594	Family-04_2007	0416F1FF1D	NO	2007-04-01	2007	Wild
Smolt	May_2012	S436	2018-03-15	29	0.809699191	Family-10_2007	0416F1F1B1	NO	2007-10-01	2007	Wild
Smolt	May_2012	S437	2018-03-15	2018-05-31	0.879500846	Family-04_2007	0416F1FCE9	NO	2007-04-01	2007	Wild
Smolt	May_2012	S438	2018-03-15	26	0.725937206	Family-03_2007	0416F210D3	NO	2007-03-01	2007	Wild
Smolt	May_2012	S439	2018-01-14	21	0.749138223	Family-03_2007	0416F1E57A	NO	2007-03-01	2007	Wild
Smolt	May_2012	S440	16	2018-05-31	0.769042969	Family-51_2009	0416F2099F	NO	51.2009	2009	Wild
Smolt	May_2012	S441	2018-02-16	35.5	0.834993913	Family-10_2007	0416F1ED0D	NO	2007-10-01	2007	Wild
Smolt	May_2012	S442	2018-02-15	2018-05-28	0.811547784	Family-03_2007	0416F1E9DD	NO	2007-03-01	2007	Wild
Smolt	May_2012	S443	2018-09-14	2018-05-25	0.770870409	Family-03_2007	0416F2100B	NO	2007-03-01	2007	Wild
Smolt	May_2012	S444	2018-08-13	2018-05-22	0.856140928	Family-10_2007	0416F2062B	NO	2007-10-01	2007	Wild
Smolt	May_2012	S445	2018-01-15	2018-05-27	0.798733412	Family-04_2007	0416F1E497	NO	2007-04-01	2007	Wild
Smolt	May_2012	S446	2018-05-14	25	0.820041822	Family-25_2007	0416F1E363	NO	25.2007	2007	Farm
Smolt	May_2012	S447	2018-04-14	24	0.803755144	Family-09_2007	0416F1E627	NO	2007-09-01	2007	Wild
Smolt	May_2012	S448	2018-06-14	2018-05-25	0.819372932	Family-10_2007	0416F20B10	NO	2007-10-01	2007	Wild
Smolt	May_2012	S449	2018-01-15	28	0.813255838	Family-04_2007	0416F1F5FB	NO	2007-04-01	2007	Wild
Smolt	May_2012	S450	15	2018-05-27	0.814814815	Family-05_2007	0416F1EB8D	NO	2007-05-01	2007	Wild
Smolt	May_2012	S452	2018-04-17	42	0.797262883	Family-40_2009	0416F20DC1	NO	40.2009	2009	Hybrid
Smolt	May_2012	S453	2018-04-15	30	0.82140831	Family-10_2007	0416F209A5	NO	2007-10-01	2007	Wild
Smolt	May_2012	S454	2018-02-14	24	0.838197205	Family-04_2007	0416F1F91A	NO	2007-04-01	2007	Wild
Smolt	May_2012	S455	2018-07-14	2018-05-25	0.802764532	Family-03_2007	0416F2111E	NO	2007-03-01	2007	Wild
Smolt	May_2012	S456	2018-07-15	33.5	0.865657009	Family-04_2007	0416F1EB26	NO	2007-04-01	2007	Wild
Smolt	May_2012	S457	2018-09-13	2018-05-23	0.875031045	Family-10_2007	0416F1FE96	NO	2007-10-01	2007	Wild
Smolt	May_2012	S458	2018-09-15	2018-05-31	0.783644664	Family-25_2007	0416F1E3B3	NO	25.2007	2007	Farm
Smolt	May_2012	S459	2018-02-14	2018-05-23	0.820734764	Family-09_2007	0416F20277	NO	2007-09-01	2007	Wild
Smolt	May_2012	S460	2018-02-14	24	0.838197205	Family-10_2007	0416F1E8A7	NO	2007-10-01	2007	Wild
Smolt	May_2012	S461	14	20	0.728862974	Family-03_2007	0416F207BA	NO	2007-03-01	2007	Wild
Smolt	May_2012	S462	2018-05-15	2018-05-31	0.845893055	Family-03_2007	0416F20EED	NO	2007-03-01	2007	Wild
Smolt	May_2012	S463	2018-09-14	26	0.785985515	Family-04_2007	0416F1E904	NO	2007-04-01	2007	Wild
Smolt	May_2012	S465	2018-08-13	2018-05-20	0.780039512	Family-09_2007	0416F1E5D2	NO	2007-09-01	2007	Wild
Smolt	May_2012	S466	2018-04-15	2018-05-28	0.780337895	Family-19_2007	0416F1FF1F	NO	19.2007	2007	Farm
Smolt	May_2012	S467	2018-07-14	24	0.755543089	Family-09_2007	0416F212B3	NO	2007-09-01	2007	Wild
Smolt	May_2012	S468	2018-01-15	2018-05-27	0.798733412	Family-10_2007	0416F211CF	NO	2007-10-01	2007	Wild
Smolt	May_2012	S469	2018-01-15	26	0.755166135	Family-03_2007	0416F1F09C	NO	2007-03-01	2007	Wild
Smolt	May_2012	S470	2018-02-13	2018-05-17	0.760880151	Family-03_2007	0416F202F6	NO	2007-03-01	2007	Wild
Smolt	May_2012	S471	2018-09-13	2018-05-20	0.763324954	Family-05_2007	0416F1FF24	NO	2007-05-01	2007	Wild
Smolt	May_2012	S473	2018-02-15	29	0.825785464	Family-04_2007	0416F1F01E	NO	2007-04-01	2007	Wild
Smolt	May_2012	S474	2018-06-13	2018-05-21	0.854715805	Family-05_2007	0416F1FFB5	NO	2007-05-01	2007	Wild
Smolt	May_2012	S475	2018-04-14	23	0.770265346	Family-04_2007	0416F1E624	NO	2007-04-01	2007	Wild
Smolt	May_2012	S476	2018-08-14	26	0.802025546	Family-04_2007	0416F20828	NO	2007-04-01	2007	Wild
Smolt	May_2012	S478	2018-05-14	23	0.754438476	Family-03_2007	0416F1FC66	NO	2007-03-01	2007	Wild
Smolt	May_2012	S479	2018-09-13	25	0.93088409	Family-05_2007	0416F1EA50	NO	2007-05-01	2007	Wild
Smolt	May_2012	S480	2018-01-15	2018-05-27	0.798733412	Family-04_2007	0416F1F020	NO	2007-04-01	2007	Wild
Smolt	May_2012	S481	2018-05-15	2018-05-31	0.845893055	Family-30_2007	0416F1E6FC	NO	30.2007	2007	Hybrid
Smolt	May_2012	S483	2018-05-14	2018-05-25	0.836442659	Family-05_2007	0416F1F469	NO	2007-05-01	2007	Wild
Smolt	May_2012	S484	2018-05-14	24	0.787240149	Family-03_2007	0416F20A92	NO	2007-03-01	2007	Wild
Smolt	May_2012	S485	2018-06-14	2018-05-25	0.819372932	Family-10_2007	0416F202FC	NO	2007-10-01	2007	Wild
Smolt	May_2012	S487	2018-06-13	2018-05-19	0.775207358	Family-06_2007	0416F1EDFD	NO	2007-06-01	2007	Wild
PIT	March_2013	89	38.1	610	1.102947671	Family-03_2007	0416F1F794	Living	2007-03-01	2007	Wild
PIT	March_2013	81	40.5	836	1.258465192	Family-19_2007	0416F1E3AF	Living	19.2007	2007	Farm
PIT	March_2013	127	40	688	1.075	Family-03_2007	0416F20B11	Living	2007-03-01	2007	Wild
PIT	March_2013	271	39.9	701	1.10356859	Family-50_2009	0416F1E579	Living	50.2009	2009	Hybrid
PIT	March_2013	288	33.8	381	0.986676705	Family-06_2007	0416F1EC84	Living	2007-06-01	2007	Wild
PIT	March_2013	287	38.6	650	1.130189954	Family-05_2007	0416F2072C	Living	2007-05-01	2007	Wild
PIT	March_2013	164	38.5	626	1.096963418	Family-10_2007	0416F1EC8B	Living	2007-10-01	2007	Wild
PIT	March_2013	166	37.5	602	1.14157037	Family-10_2007	0416F1F344	Living	2007-10-01	2007	Wild
PIT	March_2013	217	37.6	616	1.158823189	Family-04_2007	0416F20EF1	Living	2007-04-01	2007	Wild
PIT	March_2013	159	43.5	990	1.202728006	Family-19_2007	0416F1EE97	Living	19.2007	2007	Farm
PIT	March_2013	286	39.2	705	1.170390845	Family-09_2007	0416F21064	Living	2007-09-01	2007	Wild
PIT	March_2013	168	41.4	801	1.128837668	Family-13_2007	0416F1E905	Living	13.2007	2007	Farm
PIT	March_2013	30	38.5	699	1.224884072	Family-10_2007	0416F1F91C	Living	2007-10-01	2007	Wild
PIT	March_2013	148	41.4	741	1.044280539	Family-50_2009	0416F20F64	Living	50.2009	2009	Hybrid
PIT	March_2013	224	37.8	613	1.13497181	Family-09_2007	0416F20FB5	Living	2007-09-01	2007	Wild
PIT	March_2013	87	41.1	826	1.189746899	Family-04_2007	0416F207A7	Living	2007-04-01	2007	Wild
PIT	March_2013	120	35.5	507	1.133242622	Family-04_2007	0416F1F0A7	Living	2007-04-01	2007	Wild
PIT	March_2013	265	43.9	994	1.174878141	Family-39_2009	0416F1F89A	Living	39.2009	2009	Farm
PIT	March_2013	206	39.1	639	1.068982476	Family-28_2007	0416F1F9B4	Living	28.2007	2007	Hybrid
PIT	March_2013	105	40.6	785	1.172982563	Family-10_2007	0416F1F23C	Living	2007-10-01	2007	Wild
PIT	March_2013	152	36.1	502	1.067043468	Family-03_2007	0416F1F925	Living	2007-03-01	2007	Wild
PIT	March_2013	149	34.6	464	1.120184823	Family-03_2007	0416F21120	Living	2007-03-01	2007	Wild
PIT	March_2013	8	41.7	825	1.137747222	Family-09_2007	0416F20E31	Living	2007-09-01	2007	Wild
PIT	March_2013	124	38.2	613	1.099690278	Family-03_2007	0416F20721	Living	2007-03-01	2007	Wild
PIT	March_2013	174	42.8	939	1.197662041	Family-03_2007	0416F1EE9B	Living	2007-03-01	2007	Wild
PIT	March_2013	230	43	959	1.206183103	Family-09_2007	0416F1E279	Living	2007-09-01	2007	Wild
PIT	March_2013	252	37.1	527	1.032021836	Family-04_2007	0416F20926	Living	2007-04-01	2007	Wild
PIT	March_2013	185	35.2	480	1.10055879	Family-04_2007	0416F1EBA1	Living	2007-04-01	2007	Wild
PIT	March_2013	181	38.2	590	1.058429469	Family-04_2007	0416F1E82E	Living	2007-04-01	2007	Wild
PIT	March_2013	144	38.6	616	1.071072326	Family-09_2007	0416F208B2	Living	2007-09-01	2007	Wild
PIT	March_2013	117	42.9	962	1.218437328	Family-17_2007	0416F2014D	Living	17.2007	2007	Farm
PIT	March_2013	248	37.4	638	1.219567583	Family-10_2007	0416F1E971	Living	2007-10-01	2007	Wild
PIT	March_2013	245	44.6	1057	1.191435157	Family-17_2007	0416F1FD80	Living	17.2007	2007	Farm
PIT	March_2013	250	31.9	356	1.096675014	Family-44_2009	0416F2051B	Living	44.2009	2009	Hybrid
PIT	March_2013	200	35.7	475	1.043972266	Family-09_2007	0416F1E4DA	Living	2007-09-01	2007	Wild
PIT	March_2013	73	36.5	535	1.100208988	Family-06_2007	0416F1FC5A	Living	2007-06-01	2007	Wild
PIT	March_2013	233	40.5	811	1.220831663	Family-09_2007	0416F207A3	Living	2007-09-01	2007	Wild
PIT	March_2013	172	41.8	872	1.193954123	Family-21_2007	0416F1E756	Living	21.2007	2007	Farm
PIT	March_2013	121	37.5	611	1.158637037	Family-04_2007	0416F1E489	Living	2007-04-01	2007	Wild
PIT	March_2013	184	39.5	622	1.009250789	Family-09_2007	0416F1F2C7	Living	2007-09-01	2007	Wild
PIT	March_2013	242	37.9	607	1.114990228	Family-03_2007	0416F1FC6A	Living	2007-03-01	2007	Wild
PIT	March_2013	147	43.8	904	1.075836065	Family-21_2007	0416F207BC	Living	21.2007	2007	Farm
PIT	March_2013	157	42.6	906	1.171923871	Family-17_2007	0416F1EAC3	Living	17.2007	2007	Farm
PIT	March_2013	139	40.6	836	1.249189073	Family-09_2007	0416F1F568	Living	2007-09-01	2007	Wild
PIT	March_2013	197	36.8	517	1.037402015	Family-04_2007	0416F20D61	Living	2007-04-01	2007	Wild
PIT	March_2013	257	43.6	977	1.178786344	Family-17_2007	0416F212B0	Living	17.2007	2007	Farm
PIT	March_2013	272	40.4	770	1.167741272	Family-10_2007	0416F1E4CC	Living	2007-10-01	2007	Wild
PIT	March_2013	12	37.5	646	1.225007407	Family-09_2007	0416F21078	Living	2007-09-01	2007	Wild
PIT	March_2013	211	41.8	885	1.211753898	Family-27_2007	0416F1E569	Living	27.2007	2007	Farm
PIT	March_2013	177	40.5	766	1.153091312	Family-04_2007	0416F208A7	Living	2007-04-01	2007	Wild
PIT	March_2013	100	35.8	507	1.104991353	Family-03_2007	0416F1FA35	Living	2007-03-01	2007	Wild
PIT	March_2013	258	42.2	847	1.127057459	Family-04_2007	0416F1EF03	Living	2007-04-01	2007	Wild
PIT	March_2013	134	35.6	518	1.148100129	Family-39_2009	0416F1E4CE	Living	39.2009	2009	Farm
PIT	March_2013	158	38.8	686	1.174434874	Family-10_2007	0416F20E20	Living	2007-10-01	2007	Wild
PIT	March_2013	249	35.5	538	1.202533591	Family-10_2007	0416F1F803	Living	2007-10-01	2007	Wild
PIT	March_2013	129	39.5	746	1.210451912	Family-03_2007	0416F1F4E7	Living	2007-03-01	2007	Wild
PIT	March_2013	93	42.6	862	1.115009246	Family-09_2007	0416F1EAB6	Living	2007-09-01	2007	Wild
PIT	March_2013	126	40.6	753	1.125166713	Family-27_2007	0416F1EF11	Living	27.2007	2007	Farm
PIT	March_2013	259	31	334	1.12114397	Family-10_2007	0416F1E9DC	Living	2007-10-01	2007	Wild
PIT	March_2013	119	37.8	686	1.270131586	Family-21_2007	0416F1EB33	Living	21.2007	2007	Farm
PIT	March_2013	80	35.9	522	1.128202759	Family-06_2007	0416F20CF5	Living	2007-06-01	2007	Wild
PIT	March_2013	171	40.2	724	1.114449534	Family-03_2007	0416F1EE0B	Living	2007-03-01	2007	Wild
PIT	March_2013	284	39.4	705	1.152657954	Family-10_2007	0416F1EE08	Living	2007-10-01	2007	Wild
PIT	March_2013	153	34.6	471	1.137084163	Family-09_2007	0416F20376	Living	2007-09-01	2007	Wild
PIT	March_2013	90	37.3	558	1.075245673	Family-03_2007	0416F2025F	Living	2007-03-01	2007	Wild
PIT	March_2013	104	43	937	1.178512584	Family-27_2007	0416F1F11A	Living	27.2007	2007	Farm
PIT	March_2013	178	34.1	462	1.165141949	Family-10_2007	0416F1EB8A	Living	2007-10-01	2007	Wild
PIT	March_2013	76	37.5	558	1.058133333	Family-03_2007	0416F1EE06	Living	2007-03-01	2007	Wild
PIT	March_2013	84	43.9	932	1.101596003	Family-28_2007	0416F20034	Living	28.2007	2007	Hybrid
PIT	March_2013	192	43.1	942	1.176573581	Family-17_2007	0416F1EDFC	Living	17.2007	2007	Farm
PIT	March_2013	190	43.1	890	1.111624721	Family-28_2007	0416F1E4DE	Living	28.2007	2007	Hybrid
PIT	March_2013	78	37	596	1.176633171	Family-04_2007	0416F1F3E1	Living	2007-04-01	2007	Wild
PIT	March_2013	122	44.2	1050	1.215968966	Family-25_2007	0416F1F132	Living	25.2007	2007	Farm
PIT	March_2013	141	38.5	603	1.05665965	Family-28_2007	0416F20922	Living	28.2007	2007	Hybrid
PIT	March_2013	280	36.6	545	1.11161205	Family-05_2007	0416F20936	Living	2007-05-01	2007	Wild
PIT	March_2013	94	39.5	801	1.299694345	Family-05_2007	0416F20FBF	Living	2007-05-01	2007	Wild
PIT	March_2013	155	35.3	457	1.038943867	Family-03_2007	0416F20A1A	Living	2007-03-01	2007	Wild
PIT	March_2013	256	38.8	662	1.133346774	Family-10_2007	0416F1E2B6	Living	2007-10-01	2007	Wild
PIT	March_2013	274	40	777	1.2140625	Family-09_2007	0416F1F80A	Living	2007-09-01	2007	Wild
PIT	March_2013	260	47.1	1228	1.175264574	Family-23_2007	0416F1E8AA	Living	23.2007	2007	Farm
PIT	March_2013	99	48.3	1375	1.220285093	Family-11_2007	0416F1F787	Living	2007-11-01	2007	Farm
PIT	March_2013	97	39.8	722	1.145217515	Family-04_2007	0416F1ED87	Living	2007-04-01	2007	Wild
PIT	March_2013	109	33.2	436	1.191440169	Family-58_2009	0416F20FAD	Living	58.2009	2009	Wild
PIT	March_2013	267	40.1	764	1.184841455	Family-10_2007	0416F1ED8D	Living	2007-10-01	2007	Wild
PIT	March_2013	186	38.2	675	1.21091507	Family-09_2007	0416F1FA29	Living	2007-09-01	2007	Wild
PIT	March_2013	83	43.7	969	1.161126311	Family-17_2007	0416F2004B	Living	17.2007	2007	Farm
PIT	March_2013	17	37.2	568	1.103365794	Family-09_2007	0416F20A1D	Living	2007-09-01	2007	Wild
PIT	March_2013	98	38.3	639	1.137377248	Family-09_2007	0416F1E2B0	Living	2007-09-01	2007	Wild
PIT	March_2013	222	42.2	842	1.120404227	Family-09_2007	0416F1F232	Living	2007-09-01	2007	Wild
PIT	March_2013	56	37.5	587	1.113125926	Family-03_2007	0416F1E3A7	Living	2007-03-01	2007	Wild
PIT	March_2013	71	45.8	1182	1.230328382	Family-13_2007	0416F1EC7F	Living	13.2007	2007	Farm
PIT	March_2013	180	38.1	603	1.090290894	Family-09_2007	0416F20B8B	Living	2007-09-01	2007	Wild
PIT	March_2013	176	45.1	1129	1.230734334	Family-11_2007	0416F1E3BE	Living	2007-11-01	2007	Farm
PIT	March_2013	183	35.6	535	1.185779091	Family-10_2007	0416F2092B	Living	2007-10-01	2007	Wild
PIT	March_2013	146	44.7	999	1.118517849	Family-13_2007	0416F1FABC	Living	13.2007	2007	Farm
PIT	March_2013	278	47.6	1326	1.22948339	Family-11_2007	0416F20E28	Living	2007-11-01	2007	Farm
PIT	March_2013	13	38.2	612	1.09789633	Family-10_2007	0416F20E38	Living	2007-10-01	2007	Wild
PIT	March_2013	47	39.2	630	1.04588118	Family-03_2007	0416F1FC5D	Living	2007-03-01	2007	Wild
PIT	March_2013	82	38.3	641	1.140937114	Family-03_2007	0416F210C8	Living	2007-03-01	2007	Wild
PIT	March_2013	161	35.8	574	1.251015851	Family-51_2009	0416F1F243	Living	51.2009	2009	Wild
PIT	March_2013	102	45.8	1105	1.150180086	Family-11_2007	0416F209B3	Living	2007-11-01	2007	Farm
PIT	March_2013	107	42.9	870	1.101913176	Family-28_2007	0416F1E321	Living	28.2007	2007	Hybrid
PIT	March_2013	173	39.2	675	1.120586979	Family-10_2007	0416F1F6F6	Living	2007-10-01	2007	Wild
PIT	March_2013	140	37.1	599	1.173019127	Family-10_2007	0416F2048B	Living	2007-10-01	2007	Wild
PIT	March_2013	130	46.2	1112	1.127661779	Family-17_2007	0416F20D53	Living	17.2007	2007	Farm
PIT	March_2013	150	42.1	787	1.054698783	Family-04_2007	0416F1F00D	Living	2007-04-01	2007	Wild
PIT	March_2013	244	37.9	569	1.045188533	Family-04_2007	0416F1ED8C	Living	2007-04-01	2007	Wild
PIT	March_2013	132	39.2	713	1.183671876	Family-04_2007	0416F1E328	Living	2007-04-01	2007	Wild
PIT	March_2013	5	41.7	906	1.249453312	Family-23_2007	0416F211BF	Living	23.2007	2007	Farm
PIT	March_2013	231	38.5	688	1.205608357	Family-09_2007	0416F1E9D9	Living	2007-09-01	2007	Wild
PIT	March_2013	88	43.9	901	1.064954935	Family-09_2007	0416F1E511	Living	2007-09-01	2007	Wild
PIT	March_2013	170	40.2	757	1.165246267	Family-09_2007	0416F1EA44	Living	2007-09-01	2007	Wild
PIT	March_2013	251	36.4	545	1.130036188	Family-10_2007	0416F1F893	Living	2007-10-01	2007	Wild
PIT	March_2013	86	44.3	1040	1.196250578	Family-13_2007	0416F1FC65	Living	13.2007	2007	Farm
PIT	March_2013	7	39.6	734	1.181981018	Family-03_2007	0416F20E32	Living	2007-03-01	2007	Wild
PIT	March_2013	70	38.2	660	1.184005846	Family-10_2007	0416F1EB36	Living	2007-10-01	2007	Wild
PIT	March_2013	69	46.5	1282	1.275055728	Family-25_2007	0416F1FD74	Living	25.2007	2007	Farm
PIT	March_2013	239	36.3	568	1.187485897	Family-51_2009	0416F1EB9D	Living	51.2009	2009	Wild
PIT	March_2013	51	38.1	675	1.220474882	Family-03_2007	0416F1E35E	Living	2007-03-01	2007	Wild
PIT	March_2013	91	36.8	566	1.135724449	Family-03_2007	0416F21017	Living	2007-03-01	2007	Wild
PIT	March_2013	236	39.4	668	1.092163849	Family-05_2007	0416F1E3FE	Living	2007-05-01	2007	Wild
PIT	March_2013	263	40.2	722	1.111370944	Family-03_2007	0416F1ED0C	Living	2007-03-01	2007	Wild
PIT	March_2013	75	36.6	530	1.081017223	Family-06_2007	0416F1F88D	Living	2007-06-01	2007	Wild
PIT	March_2013	50	39.7	720	1.150696988	Family-03_2007	0416F1E7C6	Living	2007-03-01	2007	Wild
PIT	March_2013	277	42.2	877	1.166976849	Family-04_2007	0416F20D56	Living	2007-04-01	2007	Wild
PIT	March_2013	275	35.9	540	1.167106302	Family-10_2007	0416F1F807	Living	2007-10-01	2007	Wild
PIT	March_2013	96	39.6	674	1.085361316	Family-03_2007	0416F201E8	Living	2007-03-01	2007	Wild
PIT	March_2013	55	36.2	565	1.191030097	Family-03_2007	0416F201D9	Living	2007-03-01	2007	Wild
PIT	March_2013	179	43.3	955	1.176358466	Family-09_2007	0416F20B0D	Living	2007-09-01	2007	Wild
PIT	March_2013	27	2018-02-27	255	1.267165874	Family-05_2007	0416F1E47D	Living	2007-05-01	2007	Wild
PIT	March_2013	189	43.8	999	1.188894059	Family-13_2007	0416F1F128	Living	13.2007	2007	Farm
PIT	March_2013	92	37.1	577	1.129936621	Family-10_2007	0416F1EFA2	Living	2007-10-01	2007	Wild
PIT	March_2013	151	36.3	543	1.135219793	Family-05_2007	0416F211C7	Living	2007-05-01	2007	Wild
PIT	March_2013	108	45.9	1137	1.17577009	Family-13_2007	0416F20B8C	Living	13.2007	2007	Farm
PIT	March_2013	281	39.6	654	1.053154749	Family-04_2007	0416F1E696	Living	2007-04-01	2007	Wild
PIT	March_2013	112	36.5	545	1.120773642	Family-10_2007	0416F1EB8B	Living	2007-10-01	2007	Wild
PIT	March_2013	193	2018-01-29	263	1.067276093	Family-28_2007	0416F1EF9D	Living	28.2007	2007	Hybrid
PIT	March_2013	1	39.5	677	1.098493223	Family-03_2007	0416F1F2C3	Living	2007-03-01	2007	Wild
PIT	March_2013	205	40.3	779	1.190206504	Family-09_2007	0416F1E68B	Living	2007-09-01	2007	Wild
PIT	March_2013	165	32.4	360	1.058442988	Family-44_2009	0416F20D5E	Living	44.2009	2009	Hybrid
PIT	March_2013	268	39.8	704	1.116666385	Family-04_2007	0416F1E3FF	Living	2007-04-01	2007	Wild
PIT	March_2013	266	40.9	793	1.159052914	Family-04_2007	0416F20B22	Living	2007-04-01	2007	Wild
PIT	March_2013	253	42.1	845	1.132427537	Family-04_2007	0416F1EF9E	Living	2007-04-01	2007	Wild
PIT	March_2013	145	38.5	631	1.105725106	Family-03_2007	0416F2082F	Living	2007-03-01	2007	Wild
PIT	March_2013	154	43	838	1.053995246	Family-04_2007	0416F206AF	Living	2007-04-01	2007	Wild
PIT	March_2013	285	41.2	844	1.206843063	Family-04_2007	0416F1F23B	Living	2007-04-01	2007	Wild
PIT	March_2013	16	40.9	790	1.154668099	Family-04_2007	0416F1F917	Living	2007-04-01	2007	Wild
PIT	March_2013	207	38.2	578	1.03690209	Family-03_2007	0416F1FC5C	Living	2007-03-01	2007	Wild
PIT	March_2013	106	38.2	617	1.106866071	Family-03_2007	0416F1EA48	Living	2007-03-01	2007	Wild
PIT	March_2013	74	37.8	568	1.051654141	Family-03_2007	0416F1E441	Living	2007-03-01	2007	Wild
PIT	March_2013	199	43.6	952	1.148622927	Family-13_2007	0416F1E82A	Living	13.2007	2007	Farm
PIT	March_2013	128	43.3	970	1.194835301	Family-28_2007	0416F20F5B	Living	28.2007	2007	Hybrid
PIT	March_2013	264	37.4	670	1.280737117	Family-09_2007	0416F20E26	Living	2007-09-01	2007	Wild
PIT	March_2013	156	41.4	868	1.223259795	Family-19_2007	0416F1E31D	Living	19.2007	2007	Farm
PIT	March_2013	226	38.8	628	1.075138631	Family-04_2007	0416F207B4	Living	2007-04-01	2007	Wild
PIT	March_2013	133	39.2	666	1.105645819	Family-09_2007	0416F1FCEA	Living	2007-09-01	2007	Wild
PIT	March_2013	143	37.1	544	1.065312863	Family-09_2007	0416F1E750	Living	2007-09-01	2007	Wild
PIT	March_2013	115	42	890	1.20127416	Family-10_2007	0416F1F3DD	Living	2007-10-01	2007	Wild
PIT	March_2013	113	41.1	864	1.244481018	Family-21_2007	0416F1E55F	Living	21.2007	2007	Farm
PIT	March_2013	118	39.7	700	1.118733182	Family-04_2007	0416F1F88B	Living	2007-04-01	2007	Wild
PIT	March_2013	162	42.2	890	1.184275252	Family-21_2007	0416F1E82C	Living	21.2007	2007	Farm
PIT	March_2013	209	38.6	640	1.112802416	Family-09_2007	0416F1EE8C	Living	2007-09-01	2007	Wild
PIT	March_2013	254	38.4	636	1.123216417	Family-10_2007	0416F2126B	Living	2007-10-01	2007	Wild
PIT	March_2013	116	37.7	622	1.160823881	Family-09_2007	0416F1E4C5	Living	2007-09-01	2007	Wild
PIT	March_2013	4	41.6	842	1.169585834	Family-03_2007	0416F20597	Living	2007-03-01	2007	Wild
PIT	March_2013	289	38.2	598	1.072781055	Family-06_2007	0416F1FC54	Living	2007-06-01	2007	Wild
PIT	March_2013	137	40.1	725	1.12435871	Family-03_2007	0416F1F5F3	Living	2007-03-01	2007	Wild
PIT	March_2013	232	35.8	538	1.172554927	Family-03_2007	0416F1E840	Living	2007-03-01	2007	Wild
PIT	March_2013	215	33.2	441	1.205103474	Family-52_2009	0416F205A4	Living	52.2009	2009	Wild
PIT	March_2013	182	41.1	726	1.045709745	Family-04_2007	0416F21020	Living	2007-04-01	2007	Wild
PIT	March_2013	235	37.1	579	1.133853213	Family-05_2007	0416F1E6F5	Living	2007-05-01	2007	Wild
PIT	March_2013	79	37.2	581	1.128618884	Family-04_2007	0416F2004A	Living	2007-04-01	2007	Wild
PIT	March_2013	188	34.1	427	1.076873619	Family-06_2007	0416F1FD7A	Living	2007-06-01	2007	Wild
PIT	March_2013	163	39.3	698	1.149946859	Family-09_2007	0416F2049F	Living	2007-09-01	2007	Wild
PIT	March_2013	103	41	820	1.189767995	Family-04_2007	0416F1F4DD	Living	2007-04-01	2007	Wild
PIT	March_2013	202	38.2	619	1.110453968	Family-10_2007	0416F20049	Living	2007-10-01	2007	Wild
PIT	March_2013	214	37.8	596	1.103496246	Family-04_2007	0416F1EA5F	Living	2007-04-01	2007	Wild
PIT	March_2013	169	43.1	995	1.242771457	Family-13_2007	0416F21115	Living	13.2007	2007	Farm
PIT	March_2013	238	2018-03-31	358	1.167481518	Family-52_2009	0416F212A5	Living	52.2009	2009	Wild
PIT	March_2013	213	38.8	627	1.073426627	Family-04_2007	0416F1EC81	Living	2007-04-01	2007	Wild
PIT	March_2013	123	35.9	548	1.184396766	Family-10_2007	0416F20D62	Living	2007-10-01	2007	Wild
PIT	March_2013	175	38.1	656	1.186120774	Family-10_2007	0416F1EE96	Living	2007-10-01	2007	Wild
PIT	March_2013	234	40.6	840	1.255166054	Family-03_2007	0416F1E9E9	Living	2007-03-01	2007	Wild
PIT	March_2013	142	36.6	558	1.138127567	Family-05_2007	0416F1F81D	Living	2007-05-01	2007	Wild
PIT	March_2013	225	37.7	647	1.20748079	Family-05_2007	0416F1E56D	Living	2007-05-01	2007	Wild
PIT	March_2013	111	35.5	521	1.164535317	Family-10_2007	0416F1F577	Living	2007-10-01	2007	Wild
PIT	March_2013	279	39.4	671	1.097068776	Family-04_2007	0416F21016	Living	2007-04-01	2007	Wild
PIT	March_2013	196	41.6	813	1.129303187	Family-10_2007	0416F1F2B6	Living	2007-10-01	2007	Wild
PIT	March_2013	237	40	706	1.103125	Family-03_2007	0416F1F22E	Living	2007-03-01	2007	Wild
PIT	March_2013	195	39	644	1.085655524	Family-03_2007	0416F1FE9F	Living	2007-03-01	2007	Wild
PIT	March_2013	210	39.8	631	1.000875695	Family-03_2007	0416F1E573	Living	2007-03-01	2007	Wild
PIT	March_2013	241	44.1	985	1.148472134	Family-03_2007	0416F21077	Living	2007-03-01	2007	Wild
PIT	March_2013	85	40	679	1.0609375	Family-28_2007	0416F20F68	Living	28.2007	2007	Hybrid
PIT	March_2013	95	42.9	869	1.100646609	Family-09_2007	0416F1FD89	Living	2007-09-01	2007	Wild
PIT	March_2013	131	40	750	1.171875	Family-49_2009	0416F1E75A	Living	49.2009	2009	Farm
PIT	March_2013	191	40.4	749	1.135893782	Family-10_2007	0416F20DCE	Living	2007-10-01	2007	Wild
PIT	March_2013	223	46.2	1320	1.33859132	Family-11_2007	0416F1EE82	Living	2007-11-01	2007	Farm
PIT	March_2013	261	36	500	1.071673525	Family-10_2007	0416F20262	Living	2007-10-01	2007	Wild
PIT	March_2013	212	40.4	737	1.117695217	Family-09_2007	0416F1E43C	Living	2007-09-01	2007	Wild
PIT	March_2013	269	39.1	684	1.144262932	Family-28_2007	0416F2082B	Living	28.2007	2007	Hybrid
PIT	March_2013	218	40.3	691	1.055754422	Family-04_2007	0416F1F815	Living	2007-04-01	2007	Wild
PIT	March_2013	114	38.1	619	1.119220669	Family-04_2007	0416F20C73	Living	2007-04-01	2007	Wild
PIT	March_2013	221	45	1088	1.193964335	Family-13_2007	0416F2014A	Living	13.2007	2007	Farm
PIT	March_2013	6	41.4	858	1.20916694	Family-09_2007	0416F1FC55	Living	2007-09-01	2007	Wild
PIT	March_2013	198	37.4	534	1.020766598	Family-03_2007	0416F1E5C3	Living	2007-03-01	2007	Wild
PIT	March_2013	276	43.6	1028	1.240319715	Family-21_2007	0416F20FB4	Living	21.2007	2007	Farm
PIT	March_2013	203	41.2	800	1.143927074	Family-10_2007	0416F1E3A4	Living	2007-10-01	2007	Wild
PIT	March_2013	204	40.3	725	1.107701817	Family-03_2007	0416F1FFBC	Living	2007-03-01	2007	Wild
PIT	March_2013	136	42.7	893	1.147011663	Family-13_2007	0416F1F670	Living	13.2007	2007	Farm
PIT	March_2013	187	36.8	566	1.135724449	Family-10_2007	0416F1F784	Living	2007-10-01	2007	Wild
PIT	March_2013	167	36.1	536	1.139313344	Family-05_2007	0416F1E8A1	Living	2007-05-01	2007	Wild
PIT	March_2013	208	38.9	674	1.14501478	Family-09_2007	0416F209B1	Living	2007-09-01	2007	Wild
PIT	March_2013	24	35.3	486	1.104872472	Family-09_2007	0416F1FA2D	Living	2007-09-01	2007	Wild
PIT	March_2013	311	42.2	1061	1.411815778	Family-25_2007	0416F1F67B	Living	25.2007	2007	Farm
PIT	March_2013	340	44.1	990	1.154301942	Family-28_2007	0416F1E365	Living	28.2007	2007	Hybrid
PIT	March_2013	227	35.8	539	1.174734397	Family-10_2007	0416F208A4	Living	2007-10-01	2007	Wild
PIT	March_2013	314	2018-06-29	304	1.172191183	Family-44_2009	0416F1E6FA	Living	44.2009	2009	Hybrid
PIT	March_2013	229	40.1	738	1.144519625	Family-04_2007	0416F1E89C	Living	2007-04-01	2007	Wild
PIT	March_2013	346	42	866	1.168880251	Family-17_2007	0416F20733	Living	17.2007	2007	Farm
PIT	March_2013	25	34.6	451	1.088800334	Family-09_2007	0416F207B0	Living	2007-09-01	2007	Wild
PIT	March_2013	21	36.2	565	1.191030097	Family-09_2007	0416F1F34D	Living	2007-09-01	2007	Wild
PIT	March_2013	303	37.5	678	1.285688889	Family-28_2007	0416F208AA	Living	28.2007	2007	Hybrid
PIT	March_2013	10	36	548	1.174554184	Family-51_2009	0416F1F91B	Living	51.2009	2009	Wild
PIT	March_2013	48	45	1116	1.224691358	Family-13_2007	0416F20FB0	Living	13.2007	2007	Farm
PIT	March_2013	270	36.8	571	1.145757351	Family-09_2007	0416F1FAC5	Living	2007-09-01	2007	Wild
PIT	March_2013	352	42.8	921	1.174703663	Family-03_2007	0416F1EB27	Living	2007-03-01	2007	Wild
PIT	March_2013	26	37.8	678	1.255319555	Family-19_2007	0416F1F9AE	Living	19.2007	2007	Farm
PIT	March_2013	349	35.1	490	1.133116936	Family-04_2007	0416F1F099	Living	2007-04-01	2007	Wild
PIT	March_2013	316	39.6	678	1.09180263	Family-03_2007	0416F1FE0D	Living	2007-03-01	2007	Wild
PIT	March_2013	125	36.5	571	1.174241743	Family-03_2007	0416F1F3D0	Living	2007-03-01	2007	Wild
PIT	March_2013	219	36.7	541	1.09445793	Family-03_2007	0416F1FD72	Living	2007-03-01	2007	Wild
PIT	March_2013	328	39.8	733	1.162665427	Family-10_2007	0416F1E43E	Living	2007-10-01	2007	Wild
PIT	March_2013	294	38.8	662	1.133346774	Family-03_2007	0416F210C9	Living	2007-03-01	2007	Wild
PIT	March_2013	357	38.2	670	1.201945329	Family-09_2007	0416F1F454	Living	2007-09-01	2007	Wild
PIT	March_2013	65	33.4	410	1.10038448	Family-59_2009	0416F1F1A2	Living	59.2009	2009	Wild
PIT	March_2013	53	36.6	584	1.191158601	Family-09_2007	0416F2093B	Living	2007-09-01	2007	Wild
PIT	March_2013	304	37.6	577	1.085456137	Family-04_2007	0416F20E9C	Living	2007-04-01	2007	Wild
PIT	March_2013	63	37	579	1.143071486	Family-03_2007	0416F1FF20	Living	2007-03-01	2007	Wild
PIT	March_2013	326	40.4	807	1.223853515	Family-13_2007	0416F1E843	Living	13.2007	2007	Farm
PIT	March_2013	333	34.6	515	1.243308586	Family-52_2009	0416F20EEA	Living	52.2009	2009	Wild
PIT	March_2013	29	39	652	1.099141928	Family-03_2007	0416F1E6EA	Living	2007-03-01	2007	Wild
PIT	March_2013	331	36.6	536	1.093255154	Family-03_2007	0416F1E4CB	Living	2007-03-01	2007	Wild
PIT	March_2013	262	39.2	709	1.17703136	Family-21_2007	0416F202F7	Living	21.2007	2007	Farm
PIT	March_2013	299	38.5	666	1.167056927	Family-03_2007	0416F1E62F	Living	2007-03-01	2007	Wild
PIT	March_2013	318	34.5	492	1.19814069	Family-09_2007	0416F202F4	Living	2007-09-01	2007	Wild
PIT	March_2013	54	36.8	603	1.20996792	Family-09_2007	0416F20AA6	Living	2007-09-01	2007	Wild
PIT	March_2013	298	42.2	860	1.144355861	Family-28_2007	0416F1FACE	Living	28.2007	2007	Hybrid
PIT	March_2013	347	38.8	648	1.109378715	Family-50_2009	0416F1FCFA	Living	50.2009	2009	Hybrid
PIT	March_2013	342	40.2	746	1.148314023	Family-09_2007	0416F2116F	Living	2007-09-01	2007	Wild
PIT	March_2013	3	45.2	1095	1.185765512	Family-11_2007	0416F1EF0A	Living	2007-11-01	2007	Farm
PIT	March_2013	344	36.6	560	1.142206877	Family-04_2007	0416F1EF96	Living	2007-04-01	2007	Wild
PIT	March_2013	355	32	380	1.159667969	Family-05_2007	0416F1E323	Living	2007-05-01	2007	Wild
PIT	March_2013	321	37.4	590	1.127813282	Family-03_2007	0416F1FC52	Living	2007-03-01	2007	Wild
PIT	March_2013	330	32.3	400	1.187004661	Family-59_2009	0416F20524	Living	59.2009	2009	Wild
PIT	March_2013	22	40.9	865	1.264288488	Family-09_2007	0416F1F2C2	Living	2007-09-01	2007	Wild
PIT	March_2013	300	33.6	441	1.162574405	Family-05_2007	0416F1FFBA	Living	2007-05-01	2007	Wild
PIT	March_2013	343	34.2	482	1.204949151	Family-05_2007	0416F1FE97	Living	2007-05-01	2007	Wild
PIT	March_2013	339	37.8	628	1.162744367	Family-03_2007	0416F211D4	Living	2007-03-01	2007	Wild
PIT	March_2013	335	44.6	1063	1.198198271	Family-13_2007	0416F1F238	Living	13.2007	2007	Farm
PIT	March_2013	67	36.2	535	1.127789561	Family-04_2007	0416F1FA43	Living	2007-04-01	2007	Wild
PIT	March_2013	350	39.5	655	1.062796249	Family-30_2007	0416F1E400	Living	30.2007	2007	Hybrid
PIT	March_2013	32	39.1	718	1.201141499	Family-03_2007	0416F20301	Living	2007-03-01	2007	Wild
PIT	March_2013	216	35.5	515	1.151124162	Family-03_2007	0416F1F575	Living	2007-03-01	2007	Wild
PIT	March_2013	301	39.2	667	1.107305948	Family-10_2007	0416F1FD6E	Living	2007-10-01	2007	Wild
PIT	March_2013	336	34.1	467	1.17775171	Family-03_2007	0416F1E7D5	Living	2007-03-01	2007	Wild
PIT	March_2013	332	35.5	486	1.086303578	Family-06_2007	0416F20DBC	Living	2007-06-01	2007	Wild
PIT	March_2013	240	39.3	677	1.115349604	Family-09_2007	0416F207A6	Living	2007-09-01	2007	Wild
PIT	March_2013	315	43.2	1054	1.307342472	Family-25_2007	0416F20384	Living	25.2007	2007	Farm
PIT	March_2013	345	37.5	608	1.152948148	Family-09_2007	0416F1F560	Living	2007-09-01	2007	Wild
PIT	March_2013	293	39.2	692	1.14880917	Family-34_2009	0416F1F563	Living	34.2009	2009	Hybrid
PIT	March_2013	2	33.5	448	1.191635939	Family-09_2007	0416F20C6F	Living	2007-09-01	2007	Wild
PIT	March_2013	247	44.1	1139	1.328030214	Family-25_2007	0416F1E755	Living	25.2007	2007	Farm
PIT	March_2013	18	38.6	705	1.225821412	Family-04_2007	0416F209B9	Living	2007-04-01	2007	Wild
PIT	March_2013	292	37.8	588	1.088684216	Family-03_2007	0416F1E76D	Living	2007-03-01	2007	Wild
PIT	March_2013	66	38.1	658	1.189736996	Family-10_2007	0416F20731	Living	2007-10-01	2007	Wild
PIT	March_2013	20	35.5	532	1.189122435	Family-10_2007	0416F2069D	Living	2007-10-01	2007	Wild
PIT	March_2013	15	35.3	514	1.168527676	Family-03_2007	0416F1EE15	Living	2007-03-01	2007	Wild
PIT	March_2013	72	34.8	480	1.138946975	Family-09_2007	0416F20491	Living	2007-09-01	2007	Wild
PIT	March_2013	307	39.6	744	1.198084302	Family-09_2007	0416F2004C	Living	2007-09-01	2007	Wild
PIT	March_2013	68	35.7	551	1.211007828	Family-04_2007	0416F20FB3	Living	2007-04-01	2007	Wild
PIT	March_2013	28	34.8	484	1.1484382	Family-05_2007	0416F1E445	Living	2007-05-01	2007	Wild
PIT	March_2013	312	39	765	1.289637384	Family-09_2007	0416F20BF6	Living	2007-09-01	2007	Wild
PIT	March_2013	353	36.2	554	1.167841901	Family-10_2007	0416F1F1BE	Living	2007-10-01	2007	Wild
PIT	March_2013	49	39.8	764	1.211836816	Family-04_2007	0416F1FF1D	Living	2007-04-01	2007	Wild
PIT	March_2013	9	38.5	704	1.233645761	Family-10_2007	0416F1F1B1	Living	2007-10-01	2007	Wild
PIT	March_2013	296	40	752	1.175	Family-04_2007	0416F1FCE9	Living	2007-04-01	2007	Wild
PIT	March_2013	359	34.1	434	1.094527285	Family-03_2007	0416F210D3	Living	2007-03-01	2007	Wild
PIT	March_2013	320	35.1	459	1.061429946	Family-03_2007	0416F1E57A	Living	2007-03-01	2007	Wild
PIT	March_2013	348	37.1	623	1.220018224	Family-51_2009	0416F2099F	Living	51.2009	2009	Wild
PIT	March_2013	319	39.6	756	1.217408242	Family-10_2007	0416F1ED0D	Living	2007-10-01	2007	Wild
PIT	March_2013	306	38.1	628	1.135493668	Family-03_2007	0416F1E9DD	Living	2007-03-01	2007	Wild
PIT	March_2013	323	36.2	516	1.087737222	Family-03_2007	0416F2100B	Living	2007-03-01	2007	Wild
PIT	March_2013	324	40	777	1.2140625	Family-10_2007	0416F2062B	Living	2007-10-01	2007	Wild
PIT	March_2013	220	36.2	534	1.125681543	Family-04_2007	0416F1E497	Living	2007-04-01	2007	Wild
PIT	March_2013	31	41.8	998	1.366475017	Family-25_2007	0416F1E363	Living	25.2007	2007	Farm
PIT	March_2013	14	34.1	458	1.15505414	Family-09_2007	0416F1E627	Living	2007-09-01	2007	Wild
PIT	March_2013	338	39.4	704	1.151022978	Family-10_2007	0416F20B10	Living	2007-10-01	2007	Wild
PIT	March_2013	246	37.1	540	1.05747968	Family-04_2007	0416F1F5FB	Living	2007-04-01	2007	Wild
PIT	March_2013	327	35.6	521	1.154749358	Family-05_2007	0416F1EB8D	Living	2007-05-01	2007	Wild
PIT	March_2013	302	42.2	832	1.107097763	Family-40_2009	0416F20DC1	Living	40.2009	2009	Hybrid
PIT	March_2013	325	37.1	628	1.229809702	Family-10_2007	0416F209A5	Living	2007-10-01	2007	Wild
PIT	March_2013	11	38.9	613	1.041385846	Family-04_2007	0416F1F91A	Living	2007-04-01	2007	Wild
PIT	March_2013	273	37.6	588	1.106149408	Family-03_2007	0416F2111E	Living	2007-03-01	2007	Wild
PIT	March_2013	138	35	493	1.149854227	Family-04_2007	0416F1EB26	Living	2007-04-01	2007	Wild
PIT	March_2013	329	35.8	541	1.179093337	Family-10_2007	0416F1FE96	Living	2007-10-01	2007	Wild
PIT	March_2013	58	40.6	803	1.199878978	Family-25_2007	0416F1E3B3	Living	25.2007	2007	Farm
PIT	March_2013	341	38.9	659	1.119532255	Family-09_2007	0416F20277	Living	2007-09-01	2007	Wild
PIT	March_2013	33	37.8	578	1.070169179	Family-10_2007	0416F1E8A7	Living	2007-10-01	2007	Wild
PIT	March_2013	334	35.1	447	1.033680143	Family-03_2007	0416F207BA	Living	2007-03-01	2007	Wild
PIT	March_2013	309	35.4	522	1.176686354	Family-03_2007	0416F20EED	Living	2007-03-01	2007	Wild
PIT	March_2013	61	37.8	593	1.097941735	Family-04_2007	0416F1E904	Living	2007-04-01	2007	Wild
PIT	March_2013	297	34.7	522	1.249344124	Family-09_2007	0416F1E5D2	Living	2007-09-01	2007	Wild
PIT	March_2013	255	43.8	1020	1.213885826	Family-19_2007	0416F1FF1F	Living	19.2007	2007	Farm
PIT	March_2013	46	36.8	585	1.173849475	Family-09_2007	0416F212B3	Living	2007-09-01	2007	Wild
PIT	March_2013	358	36.8	584	1.171842895	Family-10_2007	0416F211CF	Living	2007-10-01	2007	Wild
PIT	March_2013	57	35.2	456	1.045530851	Family-03_2007	0416F1F09C	Living	2007-03-01	2007	Wild
PIT	March_2013	135	35.6	525	1.163614996	Family-03_2007	0416F202F6	Living	2007-03-01	2007	Wild
PIT	March_2013	351	34	449	1.142377366	Family-05_2007	0416F1FF24	Living	2007-05-01	2007	Wild
PIT	March_2013	291	36.4	561	1.163211562	Family-04_2007	0416F1F01E	Living	2007-04-01	2007	Wild
PIT	March_2013	313	32.9	442	1.241179447	Family-05_2007	0416F1FFB5	Living	2007-05-01	2007	Wild
PIT	March_2013	305	36.6	559	1.140167222	Family-04_2007	0416F1E624	Living	2007-04-01	2007	Wild
PIT	March_2013	360	35	512	1.194169096	Family-04_2007	0416F20828	Living	2007-04-01	2007	Wild
PIT	March_2013	354	36.8	544	1.091579683	Family-03_2007	0416F1FC66	Living	2007-03-01	2007	Wild
PIT	March_2013	310	31	367	1.231915679	Family-05_2007	0416F1EA50	Living	2007-05-01	2007	Wild
PIT	March_2013	64	36	544	1.165980796	Family-04_2007	0416F1F020	Living	2007-04-01	2007	Wild
PIT	March_2013	337	36.5	533	1.096096057	Family-30_2007	0416F1E6FC	Living	30.2007	2007	Hybrid
PIT	March_2013	60	37	559	1.103587152	Family-05_2007	0416F1F469	Living	2007-05-01	2007	Wild
PIT	March_2013	290	36.6	550	1.121810326	Family-03_2007	0416F20A92	Living	2007-03-01	2007	Wild
PIT	March_2013	52	41.9	778	1.057639173	Family-10_2007	0416F202FC	Living	2007-10-01	2007	Wild
PIT	March_2013	62	34.4	452	1.110358207	Family-06_2007	0416F1EDFD	Living	2007-06-01	2007	Wild
1SW	Sept_2013	210	57	2330	1.258146906	NA	0416F1F794	Living	2007-03-01	2007	Wild
1SW	Sept_2013	86	62	3510	1.47276023	NA	0416F1E3AF	Living	19.2007	2007	Farm
1SW	Sept_2013	268	59	2580	1.256214121	NA	0416F20B11	Living	2007-03-01	2007	Wild
1SW	Sept_2013	143	63	3180	1.271760909	NA	0416F1E579	Living	50.2009	2009	Hybrid
1SW	Sept_2013	182	50	1520	1.216	NA	0416F1EC84	Living	2007-06-01	2007	Wild
1SW	Sept_2013	278	59	2570	1.251345074	NA	0416F2072C	Living	2007-05-01	2007	Wild
1SW	Sept_2013	173	56	2160	1.229956268	NA	0416F1EC8B	Living	2007-10-01	2007	Wild
1SW	Sept_2013	122	57	2200	1.187949869	NA	0416F1F344	Living	2007-10-01	2007	Wild
1SW	Sept_2013	76	57	2310	1.247347362	NA	0416F20EF1	Living	2007-04-01	2007	Wild
1SW	Sept_2013	22	72	5210	1.395854767	NA	0416F1EE97	Living	19.2007	2007	Farm
1SW	Sept_2013	87	64	3560	1.358032227	NA	0416F21064	Living	2007-09-01	2007	Wild
1SW	Sept_2013	30	68	4150	1.31984022	NA	0416F1E905	Living	13.2007	2007	Farm
1SW	Sept_2013	33	60	2970	1.375	NA	0416F1F91C	Living	2007-10-01	2007	Wild
1SW	Sept_2013	126	65	3600	1.310878471	NA	0416F20F64	Living	50.2009	2009	Hybrid
1SW	Sept_2013	275	57	2220	1.198749413	NA	0416F20FB5	Living	2007-09-01	2007	Wild
1SW	Sept_2013	121	61	3060	1.34813046	NA	0416F207A7	Living	2007-04-01	2007	Wild
1SW	Sept_2013	72	51	1740	1.31171269	NA	0416F1F0A7	Living	2007-04-01	2007	Wild
1SW	Sept_2013	243	68	4190	1.332561571	NA	0416F1F89A	Living	39.2009	2009	Farm
1SW	Sept_2013	352	63	3000	1.199774442	NA	0416F1F9B4	Living	28.2007	2007	Hybrid
1SW	Sept_2013	197	60	2590	1.199074074	NA	0416F1F23C	Living	2007-10-01	2007	Wild
1SW	Sept_2013	317	52	1690	1.201923077	NA	0416F1F925	Living	2007-03-01	2007	Wild
1SW	Sept_2013	156	53	1830	1.22920263	NA	0416F21120	Living	2007-03-01	2007	Wild
1SW	Sept_2013	2	64	3370	1.285552979	NA	0416F20E31	Living	2007-09-01	2007	Wild
1SW	Sept_2013	204	57	2100	1.133952147	NA	0416F20721	Living	2007-03-01	2007	Wild
1SW	Sept_2013	291	63	3290	1.315752639	NA	0416F1EE9B	Living	2007-03-01	2007	Wild
1SW	Sept_2013	270	67	4000	1.329950825	NA	0416F1E279	Living	2007-09-01	2007	Wild
1SW	Sept_2013	84	55	1950	1.172051089	NA	0416F20926	Living	2007-04-01	2007	Wild
1SW	Sept_2013	212	52	1730	1.23037096	NA	0416F1EBA1	Living	2007-04-01	2007	Wild
1SW	Sept_2013	324	52	1690	1.201923077	NA	0416F1E82E	Living	2007-04-01	2007	Wild
1SW	Sept_2013	94	63	3550	1.41973309	NA	0416F208B2	Living	2007-09-01	2007	Wild
1SW	Sept_2013	90	59	2600	1.265952215	NA	0416F2014D	Living	17.2007	2007	Farm
1SW	Sept_2013	103	49	1340	1.138981207	NA	0416F1E971	Living	2007-10-01	2007	Wild
1SW	Sept_2013	238	68	4200	1.335741909	NA	0416F1FD80	Living	17.2007	2007	Farm
1SW	Sept_2013	17	50	1630	1.304	NA	0416F2051B	Living	44.2009	2009	Hybrid
1SW	Sept_2013	62	59	2580	1.256214121	NA	0416F1E4DA	Living	2007-09-01	2007	Wild
1SW	Sept_2013	83	55	2090	1.256198347	NA	0416F1FC5A	Living	2007-06-01	2007	Wild
1SW	Sept_2013	277	64	3790	1.445770264	NA	0416F207A3	Living	2007-09-01	2007	Wild
1SW	Sept_2013	34	68	4360	1.386627315	NA	0416F1E756	Living	21.2007	2007	Farm
1SW	Sept_2013	148	61	2900	1.277639979	NA	0416F1F2C7	Living	2007-09-01	2007	Wild
1SW	Sept_2013	267	55	1940	1.166040571	NA	0416F1FC6A	Living	2007-03-01	2007	Wild
1SW	Sept_2013	123	66	4120	1.433063417	NA	0416F207BC	Living	21.2007	2007	Farm
1SW	Sept_2013	98	68	4320	1.373905964	NA	0416F1EAC3	Living	17.2007	2007	Farm
1SW	Sept_2013	131	64	3570	1.361846924	NA	0416F1F568	Living	2007-09-01	2007	Wild
1SW	Sept_2013	28	57	2300	1.24194759	NA	0416F20D61	Living	2007-04-01	2007	Wild
1SW	Sept_2013	256	68	4360	1.386627315	NA	0416F212B0	Living	17.2007	2007	Farm
1SW	Sept_2013	133	60	2750	1.273148148	NA	0416F1E4CC	Living	2007-10-01	2007	Wild
1SW	Sept_2013	147	57	2330	1.258146906	NA	0416F21078	Living	2007-09-01	2007	Wild
1SW	Sept_2013	127	69	4600	1.400266051	NA	0416F1E569	Living	27.2007	2007	Farm
1SW	Sept_2013	258	58	2630	1.347943745	NA	0416F208A7	Living	2007-04-01	2007	Wild
1SW	Sept_2013	298	56	2190	1.247038994	NA	0416F1FA35	Living	2007-03-01	2007	Wild
1SW	Sept_2013	229	60	2690	1.24537037	NA	0416F1EF03	Living	2007-04-01	2007	Wild
1SW	Sept_2013	69	54	2150	1.365391455	NA	0416F1E4CE	Living	39.2009	2009	Farm
1SW	Sept_2013	59	60	2890	1.337962963	NA	0416F20E20	Living	2007-10-01	2007	Wild
1SW	Sept_2013	25	56	2350	1.338146866	NA	0416F1F803	Living	2007-10-01	2007	Wild
1SW	Sept_2013	305	59	2800	1.363333155	NA	0416F1F4E7	Living	2007-03-01	2007	Wild
1SW	Sept_2013	186	64	3530	1.346588135	NA	0416F1EAB6	Living	2007-09-01	2007	Wild
1SW	Sept_2013	349	67	3740	1.243504021	NA	0416F1EF11	Living	27.2007	2007	Farm
1SW	Sept_2013	237	52	1840	1.30860264	NA	0416F1E9DC	Living	2007-10-01	2007	Wild
1SW	Sept_2013	56	58	2740	1.40432162	NA	0416F1EB33	Living	21.2007	2007	Farm
1SW	Sept_2013	211	52	1900	1.351274465	NA	0416F20CF5	Living	2007-06-01	2007	Wild
1SW	Sept_2013	335	59	2590	1.261083168	NA	0416F1EE0B	Living	2007-03-01	2007	Wild
1SW	Sept_2013	230	62	2920	1.225202242	NA	0416F1EE08	Living	2007-10-01	2007	Wild
1SW	Sept_2013	342	57	2380	1.285145767	NA	0416F20376	Living	2007-09-01	2007	Wild
1SW	Sept_2013	155	54	1890	1.200274348	NA	0416F2025F	Living	2007-03-01	2007	Wild
1SW	Sept_2013	164	55	2140	1.286250939	NA	0416F1EB8A	Living	2007-10-01	2007	Wild
1SW	Sept_2013	134	58	2280	1.168559597	NA	0416F1EE06	Living	2007-03-01	2007	Wild
1SW	Sept_2013	79	68	3760	1.195807043	NA	0416F20034	Living	28.2007	2007	Hybrid
1SW	Sept_2013	137	68	4360	1.386627315	NA	0416F1E4DE	Living	28.2007	2007	Hybrid
1SW	Sept_2013	280	55	2180	1.310293013	NA	0416F1F3E1	Living	2007-04-01	2007	Wild
1SW	Sept_2013	284	71	4990	1.394201352	NA	0416F1F132	Living	25.2007	2007	Farm
1SW	Sept_2013	152	59	2550	1.24160698	NA	0416F20922	Living	28.2007	2007	Hybrid
1SW	Sept_2013	296	53	1890	1.269504356	NA	0416F20936	Living	2007-05-01	2007	Wild
1SW	Sept_2013	313	52	1970	1.401058261	NA	0416F20FBF	Living	2007-05-01	2007	Wild
1SW	Sept_2013	276	53	1760	1.182183951	NA	0416F20A1A	Living	2007-03-01	2007	Wild
1SW	Sept_2013	58	58	2440	1.250563779	NA	0416F1E2B6	Living	2007-10-01	2007	Wild
1SW	Sept_2013	295	63	3420	1.367742864	NA	0416F1F80A	Living	2007-09-01	2007	Wild
1SW	Sept_2013	5	73	5470	1.406108216	NA	0416F1E8AA	Living	23.2007	2007	Farm
1SW	Sept_2013	115	74	5790	1.428839358	NA	0416F1F787	Living	2007-11-01	2007	Farm
1SW	Sept_2013	327	58	2640	1.353069007	NA	0416F1ED87	Living	2007-04-01	2007	Wild
1SW	Sept_2013	241	51	1680	1.266481218	NA	0416F20FAD	Living	58.2009	2009	Wild
1SW	Sept_2013	308	59	2580	1.256214121	NA	0416F1ED8D	Living	2007-10-01	2007	Wild
1SW	Sept_2013	46	61	3160	1.392187011	NA	0416F1FA29	Living	2007-09-01	2007	Wild
1SW	Sept_2013	310	68	4370	1.389807653	NA	0416F2004B	Living	17.2007	2007	Farm
1SW	Sept_2013	179	58	2310	1.183935381	NA	0416F20A1D	Living	2007-09-01	2007	Wild
1SW	Sept_2013	303	63	3430	1.371742112	NA	0416F1E2B0	Living	2007-09-01	2007	Wild
1SW	Sept_2013	350	68	4040	1.284856503	NA	0416F1F232	Living	2007-09-01	2007	Wild
1SW	Sept_2013	336	56	2060	1.173013848	NA	0416F1E3A7	Living	2007-03-01	2007	Wild
1SW	Sept_2013	14	69	4540	1.382001711	NA	0416F1EC7F	Living	13.2007	2007	Farm
1SW	Sept_2013	215	62	3300	1.38464637	NA	0416F20B8B	Living	2007-09-01	2007	Wild
1SW	Sept_2013	302	73	6460	1.660595809	NA	0416F1E3BE	Living	2007-11-01	2007	Farm
1SW	Sept_2013	106	55	2050	1.232156273	NA	0416F2092B	Living	2007-10-01	2007	Wild
1SW	Sept_2013	73	71	4970	1.38861337	NA	0416F1FABC	Living	13.2007	2007	Farm
1SW	Sept_2013	261	66	4350	1.51306453	NA	0416F20E28	Living	2007-11-01	2007	Farm
1SW	Sept_2013	306	57	2330	1.258146906	NA	0416F20E38	Living	2007-10-01	2007	Wild
1SW	Sept_2013	139	57	2360	1.274346223	NA	0416F1FC5D	Living	2007-03-01	2007	Wild
1SW	Sept_2013	208	56	2130	1.212873542	NA	0416F210C8	Living	2007-03-01	2007	Wild
1SW	Sept_2013	334	56	2370	1.34953535	NA	0416F1F243	Living	51.2009	2009	Wild
1SW	Sept_2013	321	73	5230	1.344414254	NA	0416F209B3	Living	2007-11-01	2007	Farm
1SW	Sept_2013	42	62	2870	1.204222752	NA	0416F1E321	Living	28.2007	2007	Hybrid
1SW	Sept_2013	309	60	2630	1.217592593	NA	0416F1F6F6	Living	2007-10-01	2007	Wild
1SW	Sept_2013	171	56	2140	1.218567784	NA	0416F2048B	Living	2007-10-01	2007	Wild
1SW	Sept_2013	159	71	4670	1.30479365	NA	0416F20D53	Living	17.2007	2007	Farm
1SW	Sept_2013	322	62	3140	1.317512	NA	0416F1F00D	Living	2007-04-01	2007	Wild
1SW	Sept_2013	153	55	2020	1.214124718	NA	0416F1ED8C	Living	2007-04-01	2007	Wild
1SW	Sept_2013	82	58	2630	1.347943745	NA	0416F1E328	Living	2007-04-01	2007	Wild
1SW	Sept_2013	116	67	4260	1.416397629	NA	0416F211BF	Living	23.2007	2007	Farm
1SW	Sept_2013	113	60	2880	1.333333333	NA	0416F1E9D9	Living	2007-09-01	2007	Wild
1SW	Sept_2013	286	68	3660	1.164003664	NA	0416F1E511	Living	2007-09-01	2007	Wild
1SW	Sept_2013	188	62	3280	1.376254574	NA	0416F1EA44	Living	2007-09-01	2007	Wild
1SW	Sept_2013	88	54	1910	1.212975664	NA	0416F1F893	Living	2007-10-01	2007	Wild
1SW	Sept_2013	257	67	4120	1.36984935	NA	0416F1FC65	Living	13.2007	2007	Farm
1SW	Sept_2013	201	59	2450	1.19291651	NA	0416F20E32	Living	2007-03-01	2007	Wild
1SW	Sept_2013	165	56	2230	1.269815962	NA	0416F1EB36	Living	2007-10-01	2007	Wild
1SW	Sept_2013	29	68	4830	1.536103196	NA	0416F1FD74	Living	25.2007	2007	Farm
1SW	Sept_2013	150	57	2390	1.290545539	NA	0416F1EB9D	Living	51.2009	2009	Wild
1SW	Sept_2013	13	57	2450	1.322944172	NA	0416F1E35E	Living	2007-03-01	2007	Wild
1SW	Sept_2013	320	59	2540	1.236737933	NA	0416F1E3FE	Living	2007-05-01	2007	Wild
1SW	Sept_2013	146	59	2620	1.275690309	NA	0416F1ED0C	Living	2007-03-01	2007	Wild
1SW	Sept_2013	57	54	1960	1.244728954	NA	0416F1F88D	Living	2007-06-01	2007	Wild
1SW	Sept_2013	19	63	3320	1.327750383	NA	0416F20D56	Living	2007-04-01	2007	Wild
1SW	Sept_2013	223	56	2410	1.372312318	NA	0416F1F807	Living	2007-10-01	2007	Wild
1SW	Sept_2013	195	59	2550	1.24160698	NA	0416F201E8	Living	2007-03-01	2007	Wild
1SW	Sept_2013	37	53	1930	1.296372173	NA	0416F201D9	Living	2007-03-01	2007	Wild
1SW	Sept_2013	262	65	3760	1.369139736	NA	0416F20B0D	Living	2007-09-01	2007	Wild
1SW	Sept_2013	44	42	1080	1.457725948	NA	0416F1E47D	Living	2007-05-01	2007	Wild
1SW	Sept_2013	71	69	4490	1.366781428	NA	0416F1F128	Living	13.2007	2007	Farm
1SW	Sept_2013	283	54	1910	1.212975664	NA	0416F1EFA2	Living	2007-10-01	2007	Wild
1SW	Sept_2013	236	55	2010	1.2081142	NA	0416F211C7	Living	2007-05-01	2007	Wild
1SW	Sept_2013	39	71	4870	1.360673464	NA	0416F20B8C	Living	13.2007	2007	Farm
1SW	Sept_2013	51	55	1700	1.021788129	NA	0416F1E696	Living	2007-04-01	2007	Wild
1SW	Sept_2013	166	54	2080	1.320936849	NA	0416F1EB8B	Living	2007-10-01	2007	Wild
1SW	Sept_2013	304	56	2390	1.360923834	NA	0416F1EF9D	Living	28.2007	2007	Hybrid
1SW	Sept_2013	184	58	2430	1.245438517	NA	0416F1F2C3	Living	2007-03-01	2007	Wild
1SW	Sept_2013	226	62	3390	1.422409453	NA	0416F1E68B	Living	2007-09-01	2007	Wild
1SW	Sept_2013	228	51	1620	1.221249746	NA	0416F20D5E	Living	44.2009	2009	Hybrid
1SW	Sept_2013	160	55	2260	1.35837716	NA	0416F1E3FF	Living	2007-04-01	2007	Wild
1SW	Sept_2013	348	60	2730	1.263888889	NA	0416F20B22	Living	2007-04-01	2007	Wild
1SW	Sept_2013	80	59	2500	1.217261745	NA	0416F1EF9E	Living	2007-04-01	2007	Wild
1SW	Sept_2013	158	56	2220	1.26412172	NA	0416F2082F	Living	2007-03-01	2007	Wild
1SW	Sept_2013	328	63	3370	1.347746624	NA	0416F206AF	Living	2007-04-01	2007	Wild
1SW	Sept_2013	338	60	2870	1.328703704	NA	0416F1F23B	Living	2007-04-01	2007	Wild
1SW	Sept_2013	337	60	2940	1.361111111	NA	0416F1F917	Living	2007-04-01	2007	Wild
1SW	Sept_2013	356	55	2000	1.202103681	NA	0416F1FC5C	Living	2007-03-01	2007	Wild
1SW	Sept_2013	325	55	2000	1.202103681	NA	0416F1EA48	Living	2007-03-01	2007	Wild
1SW	Sept_2013	341	53	1640	1.101580499	NA	0416F1E441	Living	2007-03-01	2007	Wild
1SW	Sept_2013	282	69	4750	1.4459269	NA	0416F1E82A	Living	13.2007	2007	Farm
1SW	Sept_2013	38	67	4170	1.386473735	NA	0416F20F5B	Living	28.2007	2007	Hybrid
1SW	Sept_2013	149	59	2560	1.246476027	NA	0416F20E26	Living	2007-09-01	2007	Wild
1SW	Sept_2013	246	64	3880	1.480102539	NA	0416F1E31D	Living	19.2007	2007	Farm
1SW	Sept_2013	130	58	2430	1.245438517	NA	0416F207B4	Living	2007-04-01	2007	Wild
1SW	Sept_2013	273	61	2850	1.255611703	NA	0416F1FCEA	Living	2007-09-01	2007	Wild
1SW	Sept_2013	187	59	2840	1.382809343	NA	0416F1E750	Living	2007-09-01	2007	Wild
1SW	Sept_2013	53	62	3020	1.267161223	NA	0416F1F3DD	Living	2007-10-01	2007	Wild
1SW	Sept_2013	20	64	3750	1.430511475	NA	0416F1E55F	Living	21.2007	2007	Farm
1SW	Sept_2013	233	56	2320	1.32106414	NA	0416F1F88B	Living	2007-04-01	2007	Wild
1SW	Sept_2013	10	67	4160	1.383148858	NA	0416F1E82C	Living	21.2007	2007	Farm
1SW	Sept_2013	104	60	2780	1.287037037	NA	0416F1EE8C	Living	2007-09-01	2007	Wild
1SW	Sept_2013	81	58	2390	1.224937472	NA	0416F2126B	Living	2007-10-01	2007	Wild
1SW	Sept_2013	117	64	3610	1.377105713	NA	0416F1E4C5	Living	2007-09-01	2007	Wild
1SW	Sept_2013	168	63	2980	1.191775946	NA	0416F20597	Living	2007-03-01	2007	Wild
1SW	Sept_2013	24	60	2690	1.24537037	NA	0416F1FC54	Living	2007-06-01	2007	Wild
1SW	Sept_2013	96	59	2450	1.19291651	NA	0416F1F5F3	Living	2007-03-01	2007	Wild
1SW	Sept_2013	108	54	1830	1.162170401	NA	0416F1E840	Living	2007-03-01	2007	Wild
1SW	Sept_2013	154	49	1560	1.325978121	NA	0416F205A4	Living	52.2009	2009	Wild
1SW	Sept_2013	167	62	2950	1.237789937	NA	0416F21020	Living	2007-04-01	2007	Wild
1SW	Sept_2013	191	56	2160	1.229956268	NA	0416F1E6F5	Living	2007-05-01	2007	Wild
1SW	Sept_2013	120	54	1890	1.200274348	NA	0416F2004A	Living	2007-04-01	2007	Wild
1SW	Sept_2013	32	53	1980	1.329956944	NA	0416F1FD7A	Living	2007-06-01	2007	Wild
1SW	Sept_2013	97	62	3280	1.376254574	NA	0416F2049F	Living	2007-09-01	2007	Wild
1SW	Sept_2013	74	61	3200	1.409809632	NA	0416F1F4DD	Living	2007-04-01	2007	Wild
1SW	Sept_2013	326	58	2410	1.235187995	NA	0416F20049	Living	2007-10-01	2007	Wild
1SW	Sept_2013	214	57	2170	1.171750552	NA	0416F1EA5F	Living	2007-04-01	2007	Wild
1SW	Sept_2013	107	66	3980	1.384367087	NA	0416F21115	Living	13.2007	2007	Farm
1SW	Sept_2013	314	50	1490	1.192	NA	0416F212A5	Living	52.2009	2009	Wild
1SW	Sept_2013	176	56	2040	1.161625364	NA	0416F1EC81	Living	2007-04-01	2007	Wild
1SW	Sept_2013	206	51	1680	1.266481218	NA	0416F20D62	Living	2007-10-01	2007	Wild
1SW	Sept_2013	312	55	2210	1.328324568	NA	0416F1EE96	Living	2007-10-01	2007	Wild
1SW	Sept_2013	40	65	3630	1.321802458	NA	0416F1E9E9	Living	2007-03-01	2007	Wild
1SW	Sept_2013	251	54	1980	1.25743027	NA	0416F1F81D	Living	2007-05-01	2007	Wild
1SW	Sept_2013	231	53	1910	1.282938264	NA	0416F1E56D	Living	2007-05-01	2007	Wild
1SW	Sept_2013	16	54	1960	1.244728954	NA	0416F1F577	Living	2007-10-01	2007	Wild
1SW	Sept_2013	271	59	2680	1.304904591	NA	0416F21016	Living	2007-04-01	2007	Wild
1SW	Sept_2013	15	64	3400	1.29699707	NA	0416F1F2B6	Living	2007-10-01	2007	Wild
1SW	Sept_2013	170	58	2210	1.132682767	NA	0416F1F22E	Living	2007-03-01	2007	Wild
1SW	Sept_2013	225	60	2600	1.203703704	NA	0416F1FE9F	Living	2007-03-01	2007	Wild
1SW	Sept_2013	224	64	3310	1.262664795	NA	0416F1E573	Living	2007-03-01	2007	Wild
1SW	Sept_2013	323	65	3410	1.241693218	NA	0416F21077	Living	2007-03-01	2007	Wild
1SW	Sept_2013	213	60	2760	1.277777778	NA	0416F20F68	Living	28.2007	2007	Hybrid
1SW	Sept_2013	105	65	3530	1.285389167	NA	0416F1FD89	Living	2007-09-01	2007	Wild
1SW	Sept_2013	287	61	3150	1.387781356	NA	0416F1E75A	Living	49.2009	2009	Farm
1SW	Sept_2013	92	63	3310	1.323751135	NA	0416F20DCE	Living	2007-10-01	2007	Wild
1SW	Sept_2013	55	73	5510	1.416390543	NA	0416F1EE82	Living	2007-11-01	2007	Farm
1SW	Sept_2013	292	52	1720	1.22325899	NA	0416F20262	Living	2007-10-01	2007	Wild
1SW	Sept_2013	198	66	3860	1.342627376	NA	0416F1E43C	Living	2007-09-01	2007	Wild
1SW	Sept_2013	288	62	3260	1.367862777	NA	0416F2082B	Living	28.2007	2007	Hybrid
1SW	Sept_2013	297	57	2210	1.193349641	NA	0416F1F815	Living	2007-04-01	2007	Wild
1SW	Sept_2013	91	55	2170	1.304282494	NA	0416F20C73	Living	2007-04-01	2007	Wild
1SW	Sept_2013	132	69	4590	1.397221994	NA	0416F2014A	Living	13.2007	2007	Farm
1SW	Sept_2013	272	60	2920	1.351851852	NA	0416F1FC55	Living	2007-09-01	2007	Wild
1SW	Sept_2013	109	59	2540	1.236737933	NA	0416F1E5C3	Living	2007-03-01	2007	Wild
1SW	Sept_2013	4	69	4990	1.518984259	NA	0416F20FB4	Living	21.2007	2007	Farm
1SW	Sept_2013	244	63	3310	1.323751135	NA	0416F1E3A4	Living	2007-10-01	2007	Wild
1SW	Sept_2013	142	63	3300	1.319751887	NA	0416F1FFBC	Living	2007-03-01	2007	Wild
1SW	Sept_2013	239	66	3430	1.193060077	NA	0416F1F670	Living	13.2007	2007	Farm
1SW	Sept_2013	41	57	2280	1.231148046	NA	0416F1F784	Living	2007-10-01	2007	Wild
1SW	Sept_2013	60	57	2350	1.26894645	NA	0416F1E8A1	Living	2007-05-01	2007	Wild
1SW	Sept_2013	221	61	3010	1.326102185	NA	0416F209B1	Living	2007-09-01	2007	Wild
1SW	Sept_2013	95	59	2890	1.407154578	NA	0416F1FA2D	Living	2007-09-01	2007	Wild
1SW	Sept_2013	49	66	4350	1.51306453	NA	0416F1F67B	Living	25.2007	2007	Farm
1SW	Sept_2013	301	67	3720	1.236854267	NA	0416F1E365	Living	28.2007	2007	Hybrid
1SW	Sept_2013	67	57	2280	1.231148046	NA	0416F208A4	Living	2007-10-01	2007	Wild
1SW	Sept_2013	299	48	1410	1.274956597	NA	0416F1E6FA	Living	44.2009	2009	Hybrid
1SW	Sept_2013	247	58	2730	1.399196359	NA	0416F1E89C	Living	2007-04-01	2007	Wild
1SW	Sept_2013	102	66	4010	1.394802015	NA	0416F20733	Living	17.2007	2007	Farm
1SW	Sept_2013	344	55	1930	1.160030053	NA	0416F207B0	Living	2007-09-01	2007	Wild
1SW	Sept_2013	21	57	2430	1.312144627	NA	0416F1F34D	Living	2007-09-01	2007	Wild
1SW	Sept_2013	235	59	2710	1.319511732	NA	0416F208AA	Living	28.2007	2007	Hybrid
1SW	Sept_2013	330	55	2090	1.256198347	NA	0416F1F91B	Living	51.2009	2009	Wild
1SW	Sept_2013	75	72	4890	1.310120885	NA	0416F20FB0	Living	13.2007	2007	Farm
1SW	Sept_2013	285	60	3090	1.430555556	NA	0416F1FAC5	Living	2007-09-01	2007	Wild
1SW	Sept_2013	290	68	3840	1.221249746	NA	0416F1EB27	Living	2007-03-01	2007	Wild
1SW	Sept_2013	311	63	3580	1.431730835	NA	0416F1F9AE	Living	19.2007	2007	Farm
1SW	Sept_2013	169	56	2260	1.286898688	NA	0416F1F099	Living	2007-04-01	2007	Wild
1SW	Sept_2013	177	56	1820	1.036352041	NA	0416F1FE0D	Living	2007-03-01	2007	Wild
1SW	Sept_2013	118	54	2040	1.295534217	NA	0416F1F3D0	Living	2007-03-01	2007	Wild
1SW	Sept_2013	217	54	1960	1.244728954	NA	0416F1FD72	Living	2007-03-01	2007	Wild
1SW	Sept_2013	249	61	2900	1.277639979	NA	0416F1E43E	Living	2007-10-01	2007	Wild
1SW	Sept_2013	234	61	2840	1.251206048	NA	0416F210C9	Living	2007-03-01	2007	Wild
1SW	Sept_2013	254	63	3300	1.319751887	NA	0416F1F454	Living	2007-09-01	2007	Wild
1SW	Sept_2013	315	58	2590	1.3274427	NA	0416F2093B	Living	2007-09-01	2007	Wild
1SW	Sept_2013	172	54	1660	1.054209216	NA	0416F20E9C	Living	2007-04-01	2007	Wild
1SW	Sept_2013	279	55	1840	1.105935387	NA	0416F1FF20	Living	2007-03-01	2007	Wild
1SW	Sept_2013	100	66	4050	1.408715252	NA	0416F1E843	Living	13.2007	2007	Farm
1SW	Sept_2013	35	55	2120	1.274229902	NA	0416F20EEA	Living	52.2009	2009	Wild
1SW	Sept_2013	355	61	2750	1.211555152	NA	0416F1E6EA	Living	2007-03-01	2007	Wild
1SW	Sept_2013	346	58	2330	1.194185903	NA	0416F1E4CB	Living	2007-03-01	2007	Wild
1SW	Sept_2013	265	64	3650	1.392364502	NA	0416F202F7	Living	21.2007	2007	Farm
1SW	Sept_2013	145	56	2200	1.252733236	NA	0416F1E62F	Living	2007-03-01	2007	Wild
1SW	Sept_2013	144	56	2220	1.26412172	NA	0416F202F4	Living	2007-09-01	2007	Wild
1SW	Sept_2013	36	59	2790	1.358464108	NA	0416F20AA6	Living	2007-09-01	2007	Wild
1SW	Sept_2013	232	69	4170	1.269371615	NA	0416F1FACE	Living	28.2007	2007	Hybrid
1SW	Sept_2013	185	58	2460	1.260814302	NA	0416F1FCFA	Living	50.2009	2009	Hybrid
1SW	Sept_2013	242	73	5680	1.460090433	NA	0416F1EF0A	Living	2007-11-01	2007	Farm
1SW	Sept_2013	43	51	1680	1.266481218	NA	0416F1EF96	Living	2007-04-01	2007	Wild
1SW	Sept_2013	175	46	1270	1.304758774	NA	0416F1E323	Living	2007-05-01	2007	Wild
1SW	Sept_2013	192	58	2340	1.199311165	NA	0416F1FC52	Living	2007-03-01	2007	Wild
1SW	Sept_2013	61	49	1450	1.232479664	NA	0416F20524	Living	59.2009	2009	Wild
1SW	Sept_2013	85	66	3770	1.311322592	NA	0416F1F2C2	Living	2007-09-01	2007	Wild
1SW	Sept_2013	3	52	1710	1.216147019	NA	0416F1FFBA	Living	2007-05-01	2007	Wild
1SW	Sept_2013	129	49	1380	1.172980646	NA	0416F1FE97	Living	2007-05-01	2007	Wild
1SW	Sept_2013	219	57	2210	1.193349641	NA	0416F211D4	Living	2007-03-01	2007	Wild
1SW	Sept_2013	263	68	4380	1.392987991	NA	0416F1F238	Living	13.2007	2007	Farm
1SW	Sept_2013	240	55	2010	1.2081142	NA	0416F1FA43	Living	2007-04-01	2007	Wild
1SW	Sept_2013	27	63	3250	1.299755646	NA	0416F1E400	Living	30.2007	2007	Hybrid
1SW	Sept_2013	194	62	3080	1.292336612	NA	0416F20301	Living	2007-03-01	2007	Wild
1SW	Sept_2013	138	50	1660	1.328	NA	0416F1F575	Living	2007-03-01	2007	Wild
1SW	Sept_2013	264	63	2910	1.163781209	NA	0416F1FD6E	Living	2007-10-01	2007	Wild
1SW	Sept_2013	9	54	2010	1.276482244	NA	0416F1E7D5	Living	2007-03-01	2007	Wild
1SW	Sept_2013	77	57	2390	1.290545539	NA	0416F20DBC	Living	2007-06-01	2007	Wild
1SW	Sept_2013	163	62	3060	1.283944816	NA	0416F207A6	Living	2007-09-01	2007	Wild
1SW	Sept_2013	260	70	4620	1.346938776	NA	0416F20384	Living	25.2007	2007	Farm
1SW	Sept_2013	189	60	2720	1.259259259	NA	0416F1F560	Living	2007-09-01	2007	Wild
1SW	Sept_2013	23	58	2250	1.153183812	NA	0416F1F563	Living	34.2009	2009	Hybrid
1SW	Sept_2013	50	53	2040	1.37025867	NA	0416F20C6F	Living	2007-09-01	2007	Wild
1SW	Sept_2013	93	67	4640	1.542742957	NA	0416F1E755	Living	25.2007	2007	Farm
1SW	Sept_2013	157	61	3340	1.471488803	NA	0416F209B9	Living	2007-04-01	2007	Wild
1SW	Sept_2013	7	58	2290	1.173684858	NA	0416F1E76D	Living	2007-03-01	2007	Wild
1SW	Sept_2013	347	58	2330	1.194185903	NA	0416F20731	Living	2007-10-01	2007	Wild
1SW	Sept_2013	110	52	1610	1.14502731	NA	0416F2069D	Living	2007-10-01	2007	Wild
1SW	Sept_2013	274	53	1910	1.282938264	NA	0416F1EE15	Living	2007-03-01	2007	Wild
1SW	Sept_2013	318	58	2390	1.224937472	NA	0416F20491	Living	2007-09-01	2007	Wild
1SW	Sept_2013	307	62	3270	1.372058675	NA	0416F2004C	Living	2007-09-01	2007	Wild
1SW	Sept_2013	196	54	2150	1.365391455	NA	0416F20FB3	Living	2007-04-01	2007	Wild
1SW	Sept_2013	222	52	1830	1.301490669	NA	0416F1E445	Living	2007-05-01	2007	Wild
1SW	Sept_2013	200	62	3340	1.401429962	NA	0416F20BF6	Living	2007-09-01	2007	Wild
1SW	Sept_2013	6	56	2230	1.269815962	NA	0416F1F1BE	Living	2007-10-01	2007	Wild
1SW	Sept_2013	253	58	2630	1.347943745	NA	0416F1FF1D	Living	2007-04-01	2007	Wild
1SW	Sept_2013	1	60	2770	1.282407407	NA	0416F1F1B1	Living	2007-10-01	2007	Wild
1SW	Sept_2013	207	64	3480	1.327514648	NA	0416F1FCE9	Living	2007-04-01	2007	Wild
1SW	Sept_2013	252	57	2240	1.209548957	NA	0416F1E57A	Living	2007-03-01	2007	Wild
1SW	Sept_2013	329	57	2370	1.279745995	NA	0416F2099F	Living	51.2009	2009	Wild
1SW	Sept_2013	193	61	3310	1.458271838	NA	0416F1ED0D	Living	2007-10-01	2007	Wild
1SW	Sept_2013	245	57	2250	1.214948729	NA	0416F1E9DD	Living	2007-03-01	2007	Wild
1SW	Sept_2013	319	55	1980	1.190082645	NA	0416F2100B	Living	2007-03-01	2007	Wild
1SW	Sept_2013	111	63	3200	1.279759405	NA	0416F2062B	Living	2007-10-01	2007	Wild
1SW	Sept_2013	209	53	1790	1.202334813	NA	0416F1E497	Living	2007-04-01	2007	Wild
1SW	Sept_2013	205	65	4080	1.485662267	NA	0416F1E363	Living	25.2007	2007	Farm
1SW	Sept_2013	227	56	2450	1.395089286	NA	0416F1E627	Living	2007-09-01	2007	Wild
1SW	Sept_2013	218	62	2860	1.200026854	NA	0416F20B10	Living	2007-10-01	2007	Wild
1SW	Sept_2013	66	57	2160	1.16635078	NA	0416F1F5FB	Living	2007-04-01	2007	Wild
1SW	Sept_2013	220	52	1740	1.237482931	NA	0416F1EB8D	Living	2007-05-01	2007	Wild
1SW	Sept_2013	47	68	3780	1.202167718	NA	0416F20DC1	Living	40.2009	2009	Hybrid
1SW	Sept_2013	255	60	2730	1.263888889	NA	0416F209A5	Living	2007-10-01	2007	Wild
1SW	Sept_2013	203	58	2410	1.235187995	NA	0416F1F91A	Living	2007-04-01	2007	Wild
1SW	Sept_2013	331	58	2360	1.209561688	NA	0416F2111E	Living	2007-03-01	2007	Wild
1SW	Sept_2013	119	50	1520	1.216	NA	0416F1EB26	Living	2007-04-01	2007	Wild
1SW	Sept_2013	202	55	2120	1.274229902	NA	0416F1FE96	Living	2007-10-01	2007	Wild
1SW	Sept_2013	8	66	4080	1.419150179	NA	0416F1E3B3	Living	25.2007	2007	Farm
1SW	Sept_2013	216	62	3270	1.372058675	NA	0416F20277	Living	2007-09-01	2007	Wild
1SW	Sept_2013	125	58	2440	1.250563779	NA	0416F1E8A7	Living	2007-10-01	2007	Wild
1SW	Sept_2013	199	53	1740	1.168750042	NA	0416F207BA	Living	2007-03-01	2007	Wild
1SW	Sept_2013	294	55	2000	1.202103681	NA	0416F20EED	Living	2007-03-01	2007	Wild
1SW	Sept_2013	351	58	2590	1.3274427	NA	0416F1E904	Living	2007-04-01	2007	Wild
1SW	Sept_2013	18	56	2490	1.417866254	NA	0416F1E5D2	Living	2007-09-01	2007	Wild
1SW	Sept_2013	316	68	4680	1.488398127	NA	0416F1FF1F	Living	19.2007	2007	Farm
1SW	Sept_2013	136	60	2900	1.342592593	NA	0416F212B3	Living	2007-09-01	2007	Wild
1SW	Sept_2013	181	53	1920	1.289655219	NA	0416F211CF	Living	2007-10-01	2007	Wild
1SW	Sept_2013	332	53	1730	1.162033088	NA	0416F1F09C	Living	2007-03-01	2007	Wild
1SW	Sept_2013	114	58	2340	1.199311165	NA	0416F202F6	Living	2007-03-01	2007	Wild
1SW	Sept_2013	89	49	1280	1.087982048	NA	0416F1FF24	Living	2007-05-01	2007	Wild
1SW	Sept_2013	68	58	2550	1.306941654	NA	0416F1F01E	Living	2007-04-01	2007	Wild
1SW	Sept_2013	140	57	2320	1.252747134	NA	0416F1E624	Living	2007-04-01	2007	Wild
1SW	Sept_2013	151	58	2320	1.189060642	NA	0416F20828	Living	2007-04-01	2007	Wild
1SW	Sept_2013	161	53	1820	1.222485676	NA	0416F1FC66	Living	2007-03-01	2007	Wild
1SW	Sept_2013	11	48	1400	1.265914352	NA	0416F1EA50	Living	2007-05-01	2007	Wild
1SW	Sept_2013	128	55	2160	1.298271976	NA	0416F1F020	Living	2007-04-01	2007	Wild
1SW	Sept_2013	162	58	2400	1.230062733	NA	0416F1E6FC	Living	30.2007	2007	Hybrid
1SW	Sept_2013	64	59	2460	1.197785557	NA	0416F1F469	Living	2007-05-01	2007	Wild
1SW	Sept_2013	289	56	2220	1.26412172	NA	0416F20A92	Living	2007-03-01	2007	Wild
1SW	Sept_2013	190	65	3350	1.219845244	NA	0416F202FC	Living	2007-10-01	2007	Wild
1SW	Sept_2013	135	48	1340	1.21166088	NA	0416F1EDFD	Living	2007-06-01	2007	Wild
Slaugther	April_204	317	68	4200	1.335741909	NA	0416F1F794	Living	2007-03-01	2007	Wild
Slaugther	April_204	10	75	6400	1.517037037	NA	0416F1E3AF	Living	19.2007	2007	Farm
Slaugther	April_204	342	76	6000	1.36681732	NA	0416F20B11	Living	2007-03-01	2007	Wild
Slaugther	April_204	195	63	3100	1.239766924	NA	0416F1EC84	Living	2007-06-01	2007	Wild
Slaugther	April_204	233	78	5100	1.07469782	NA	0416F2072C	Living	2007-05-01	2007	Wild
Slaugther	April_204	77	70	4400	1.282798834	NA	0416F1EC8B	Living	2007-10-01	2007	Wild
Slaugther	April_204	113	68	4000	1.272135152	NA	0416F1F344	Living	2007-10-01	2007	Wild
Slaugther	April_204	23	70	4300	1.253644315	NA	0416F20EF1	Living	2007-04-01	2007	Wild
Slaugther	April_204	42	88	8600	1.26197408	NA	0416F1EE97	Living	19.2007	2007	Farm
Slaugther	April_204	75	82	6900	1.2514328	NA	0416F21064	Living	2007-09-01	2007	Wild
Slaugther	April_204	90	86	6800	1.069088256	NA	0416F1E905	Living	13.2007	2007	Farm
Slaugther	April_204	55	75	5900	1.398518519	NA	0416F1F91C	Living	2007-10-01	2007	Wild
Slaugther	April_204	25	78	5900	1.24327787	NA	0416F20F64	Living	50.2009	2009	Hybrid
Slaugther	April_204	176	73	4000	1.028232699	NA	0416F20FB5	Living	2007-09-01	2007	Wild
Slaugther	April_204	155	77	5800	1.270444853	NA	0416F207A7	Living	2007-04-01	2007	Wild
Slaugther	April_204	157	69	4300	1.308944352	NA	0416F1F0A7	Living	2007-04-01	2007	Wild
Slaugther	April_204	297	82	7300	1.323979629	NA	0416F1F89A	Living	39.2009	2009	Farm
Slaugther	April_204	204	85	8300	1.351516385	NA	0416F1F9B4	Living	28.2007	2007	Hybrid
Slaugther	April_204	261	77	6100	1.336157518	NA	0416F1F23C	Living	2007-10-01	2007	Wild
Slaugther	April_204	255	64	2700	1.029968262	NA	0416F1F925	Living	2007-03-01	2007	Wild
Slaugther	April_204	158	65	3400	1.238051889	NA	0416F21120	Living	2007-03-01	2007	Wild
Slaugther	April_204	102	83	7100	1.24172113	NA	0416F20E31	Living	2007-09-01	2007	Wild
Slaugther	April_204	325	70	4000	1.166180758	NA	0416F20721	Living	2007-03-01	2007	Wild
Slaugther	April_204	285	77	6000	1.314253296	NA	0416F1EE9B	Living	2007-03-01	2007	Wild
Slaugther	April_204	235	85	6700	1.090983106	NA	0416F1E279	Living	2007-09-01	2007	Wild
Slaugther	April_204	17	68	3800	1.208528394	NA	0416F20926	Living	2007-04-01	2007	Wild
Slaugther	April_204	188	65	3700	1.347291761	NA	0416F1EBA1	Living	2007-04-01	2007	Wild
Slaugther	April_204	223	76	3700	0.842870681	NA	0416F1E82E	Living	2007-04-01	2007	Wild
Slaugther	April_204	164	76	4900	1.116234145	NA	0416F2014D	Living	17.2007	2007	Farm
Slaugther	April_204	200	81	7300	1.373623789	NA	0416F1FD80	Living	17.2007	2007	Farm
Slaugther	April_204	118	63	3600	1.439729331	NA	0416F2051B	Living	44.2009	2009	Hybrid
Slaugther	April_204	108	72	4100	1.098465364	NA	0416F1E4DA	Living	2007-09-01	2007	Wild
Slaugther	April_204	131	68	3400	1.081314879	NA	0416F1FC5A	Living	2007-06-01	2007	Wild
Slaugther	April_204	229	82	7600	1.378389751	NA	0416F207A3	Living	2007-09-01	2007	Wild
Slaugther	April_204	60	83	7100	1.24172113	NA	0416F1E756	Living	21.2007	2007	Farm
Slaugther	April_204	70	78	5700	1.201132858	NA	0416F1F2C7	Living	2007-09-01	2007	Wild
Slaugther	April_204	252	70	4300	1.253644315	NA	0416F1FC6A	Living	2007-03-01	2007	Wild
Slaugther	April_204	110	81	6400	1.204272911	NA	0416F207BC	Living	21.2007	2007	Farm
Slaugther	April_204	145	82	6900	1.2514328	NA	0416F1EAC3	Living	17.2007	2007	Farm
Slaugther	April_204	100	76	5000	1.139014434	NA	0416F1F568	Living	2007-09-01	2007	Wild
Slaugther	April_204	93	70	4000	1.166180758	NA	0416F20D61	Living	2007-04-01	2007	Wild
Slaugther	April_204	174	84	8200	1.383489904	NA	0416F212B0	Living	17.2007	2007	Farm
Slaugther	April_204	169	74	5200	1.283240874	NA	0416F1E4CC	Living	2007-10-01	2007	Wild
Slaugther	April_204	59	71	4100	1.145536181	NA	0416F21078	Living	2007-09-01	2007	Wild
Slaugther	April_204	73	85	7800	1.270099735	NA	0416F1E569	Living	27.2007	2007	Farm
Slaugther	April_204	300	73	5300	1.362408327	NA	0416F208A7	Living	2007-04-01	2007	Wild
Slaugther	April_204	293	75	5200	1.232592593	NA	0416F1FA35	Living	2007-03-01	2007	Wild
Slaugther	April_204	234	75	5000	1.185185185	NA	0416F1EF03	Living	2007-04-01	2007	Wild
Slaugther	April_204	136	66	3600	1.252191335	NA	0416F1E4CE	Living	39.2009	2009	Farm
Slaugther	April_204	49	74	5700	1.40662942	NA	0416F20E20	Living	2007-10-01	2007	Wild
Slaugther	April_204	128	67	3800	1.263453284	NA	0416F1F803	Living	2007-10-01	2007	Wild
Slaugther	April_204	262	74	5400	1.332596292	NA	0416F1F4E7	Living	2007-03-01	2007	Wild
Slaugther	April_204	225	78	5500	1.158987845	NA	0416F1EAB6	Living	2007-09-01	2007	Wild
Slaugther	April_204	305	84	6700	1.130412482	NA	0416F1EF11	Living	27.2007	2007	Farm
Slaugther	April_204	201	68	4600	1.462955424	NA	0416F1E9DC	Living	2007-10-01	2007	Wild
Slaugther	April_204	72	73	4800	1.233879239	NA	0416F1EB33	Living	21.2007	2007	Farm
Slaugther	April_204	281	62	3400	1.426605351	NA	0416F20CF5	Living	2007-06-01	2007	Wild
Slaugther	April_204	294	75	5300	1.256296296	NA	0416F1EE0B	Living	2007-03-01	2007	Wild
Slaugther	April_204	189	78	6800	1.432930427	NA	0416F1EE08	Living	2007-10-01	2007	Wild
Slaugther	April_204	209	74	4900	1.209207747	NA	0416F20376	Living	2007-09-01	2007	Wild
Slaugther	April_204	138	66	3400	1.18262515	NA	0416F2025F	Living	2007-03-01	2007	Wild
Slaugther	April_204	NA	83	7600	1.32916628	NA	0416F1F11A	Living	27.2007	2007	Farm
Slaugther	April_204	98	70	4300	1.253644315	NA	0416F1EB8A	Living	2007-10-01	2007	Wild
Slaugther	April_204	45	72	4400	1.178840878	NA	0416F1EE06	Living	2007-03-01	2007	Wild
Slaugther	April_204	79	86	7500	1.179141459	NA	0416F20034	Living	28.2007	2007	Hybrid
Slaugther	April_204	NA	84	7100	1.197899795	NA	0416F1EDFC	Living	17.2007	2007	Farm
Slaugther	April_204	20	86	8000	1.25775089	NA	0416F1E4DE	Living	28.2007	2007	Hybrid
Slaugther	April_204	265	69	4200	1.278503785	NA	0416F1F3E1	Living	2007-04-01	2007	Wild
Slaugther	April_204	173	90	9000	1.234567901	NA	0416F1F132	Living	25.2007	2007	Farm
Slaugther	April_204	161	74	4900	1.209207747	NA	0416F20922	Living	28.2007	2007	Hybrid
Slaugther	April_204	291	66	3500	1.217408242	NA	0416F20936	Living	2007-05-01	2007	Wild
Slaugther	April_204	275	59	2700	1.314642685	NA	0416F20FBF	Living	2007-05-01	2007	Wild
Slaugther	April_204	211	68	3600	1.144921636	NA	0416F20A1A	Living	2007-03-01	2007	Wild
Slaugther	April_204	11	73	5100	1.310996692	NA	0416F1E2B6	Living	2007-10-01	2007	Wild
Slaugther	April_204	220	79	6800	1.37920124	NA	0416F1F80A	Living	2007-09-01	2007	Wild
Slaugther	April_204	38	90	8700	1.193415638	NA	0416F1E8AA	Living	23.2007	2007	Farm
Slaugther	April_204	58	92	9500	1.220000822	NA	0416F1F787	Living	2007-11-01	2007	Farm
Slaugther	April_204	224	77	6500	1.423774404	NA	0416F1ED87	Living	2007-04-01	2007	Wild
Slaugther	April_204	246	73	5000	1.285290874	NA	0416F1ED8D	Living	2007-10-01	2007	Wild
Slaugther	April_204	92	78	5800	1.222205364	NA	0416F1FA29	Living	2007-09-01	2007	Wild
Slaugther	April_204	280	83	8100	1.41661143	NA	0416F2004B	Living	17.2007	2007	Farm
Slaugther	April_204	197	72	4000	1.071673525	NA	0416F20A1D	Living	2007-09-01	2007	Wild
Slaugther	April_204	192	78	6000	1.264350377	NA	0416F1E2B0	Living	2007-09-01	2007	Wild
Slaugther	April_204	202	83	6500	1.13678695	NA	0416F1F232	Living	2007-09-01	2007	Wild
Slaugther	April_204	264	71	4400	1.229355901	NA	0416F1E3A7	Living	2007-03-01	2007	Wild
Slaugther	April_204	144	80	6200	1.2109375	NA	0416F1EC7F	Living	13.2007	2007	Farm
Slaugther	April_204	304	78	6800	1.432930427	NA	0416F20B8B	Living	2007-09-01	2007	Wild
Slaugther	April_204	172	91	11600	1.539337368	NA	0416F1E3BE	Living	2007-11-01	2007	Farm
Slaugther	April_204	112	69	4100	1.248063219	NA	0416F2092B	Living	2007-10-01	2007	Wild
Slaugther	April_204	47	91	9900	1.313744823	NA	0416F1FABC	Living	13.2007	2007	Farm
Slaugther	April_204	219	83	8200	1.43410046	NA	0416F20E28	Living	2007-11-01	2007	Farm
Slaugther	April_204	101	71	4700	1.313175622	NA	0416F1FC5D	Living	2007-03-01	2007	Wild
Slaugther	April_204	316	73	4900	1.259585057	NA	0416F210C8	Living	2007-03-01	2007	Wild
Slaugther	April_204	205	70	4200	1.224489796	NA	0416F1F243	Living	51.2009	2009	Wild
Slaugther	April_204	273	88	8100	1.188603494	NA	0416F209B3	Living	2007-11-01	2007	Farm
Slaugther	April_204	167	76	4700	1.070673568	NA	0416F1E321	Living	28.2007	2007	Hybrid
Slaugther	April_204	213	75	5700	1.351111111	NA	0416F1F6F6	Living	2007-10-01	2007	Wild
Slaugther	April_204	81	73	4500	1.156761787	NA	0416F2048B	Living	2007-10-01	2007	Wild
Slaugther	April_204	114	89	8500	1.205726777	NA	0416F20D53	Living	17.2007	2007	Farm
Slaugther	April_204	139	70	3900	1.137026239	NA	0416F1ED8C	Living	2007-04-01	2007	Wild
Slaugther	April_204	153	70	4300	1.253644315	NA	0416F1E328	Living	2007-04-01	2007	Wild
Slaugther	April_204	16	82	7300	1.323979629	NA	0416F211BF	Living	23.2007	2007	Farm
Slaugther	April_204	52	78	5500	1.158987845	NA	0416F1E9D9	Living	2007-09-01	2007	Wild
Slaugther	April_204	259	82	5700	1.033792313	NA	0416F1E511	Living	2007-09-01	2007	Wild
Slaugther	April_204	284	76	5700	1.298476454	NA	0416F1EA44	Living	2007-09-01	2007	Wild
Slaugther	April_204	152	67	3800	1.263453284	NA	0416F1F893	Living	2007-10-01	2007	Wild
Slaugther	April_204	290	83	8000	1.3991224	NA	0416F1FC65	Living	13.2007	2007	Farm
Slaugther	April_204	218	76	5200	1.184575011	NA	0416F20E32	Living	2007-03-01	2007	Wild
Slaugther	April_204	57	71	4500	1.257295808	NA	0416F1EB36	Living	2007-10-01	2007	Wild
Slaugther	April_204	111	86	8100	1.273472776	NA	0416F1FD74	Living	25.2007	2007	Farm
Slaugther	April_204	130	67	3700	1.230204513	NA	0416F1EB9D	Living	51.2009	2009	Wild
Slaugther	April_204	151	62	NA	NA	NA	0416F1E35E	Living	2007-03-01	2007	Wild
Slaugther	April_204	303	69	3500	1.065419821	NA	0416F1E3FE	Living	2007-05-01	2007	Wild
Slaugther	April_204	156	72	4400	1.178840878	NA	0416F1ED0C	Living	2007-03-01	2007	Wild
Slaugther	April_204	109	77	5800	1.270444853	NA	0416F20D56	Living	2007-04-01	2007	Wild
Slaugther	April_204	306	71	4400	1.229355901	NA	0416F1F807	Living	2007-10-01	2007	Wild
Slaugther	April_204	263	73	4900	1.259585057	NA	0416F201E8	Living	2007-03-01	2007	Wild
Slaugther	April_204	31	65	3400	1.238051889	NA	0416F201D9	Living	2007-03-01	2007	Wild
Slaugther	April_204	237	83	8200	1.43410046	NA	0416F20B0D	Living	2007-09-01	2007	Wild
Slaugther	April_204	66	54	2100	1.333638165	NA	0416F1E47D	Living	2007-05-01	2007	Wild
Slaugther	April_204	117	83	7600	1.32916628	NA	0416F1F128	Living	13.2007	2007	Farm
Slaugther	April_204	274	68	4100	1.30393853	NA	0416F1EFA2	Living	2007-10-01	2007	Wild
Slaugther	April_204	248	67	3200	1.06396066	NA	0416F211C7	Living	2007-05-01	2007	Wild
Slaugther	April_204	53	87	7900	1.199690814	NA	0416F20B8C	Living	13.2007	2007	Farm
Slaugther	April_204	115	56	1500	0.854136297	NA	0416F1E696	Living	2007-04-01	2007	Wild
Slaugther	April_204	170	68	4000	1.272135152	NA	0416F1EB8B	Living	2007-10-01	2007	Wild
Slaugther	April_204	245	79	7000	1.419765982	NA	0416F1EF9D	Living	28.2007	2007	Hybrid
Slaugther	April_204	250	75	4800	1.137777778	NA	0416F1F2C3	Living	2007-03-01	2007	Wild
Slaugther	April_204	258	81	7000	1.317173496	NA	0416F1E68B	Living	2007-09-01	2007	Wild
Slaugther	April_204	311	64	3500	1.335144043	NA	0416F20D5E	Living	44.2009	2009	Hybrid
Slaugther	April_204	96	71	4300	1.201415994	NA	0416F1E3FF	Living	2007-04-01	2007	Wild
Slaugther	April_204	182	74	5200	1.283240874	NA	0416F20B22	Living	2007-04-01	2007	Wild
Slaugther	April_204	89	72	4500	1.205632716	NA	0416F1EF9E	Living	2007-04-01	2007	Wild
Slaugther	April_204	126	69	3900	1.187182086	NA	0416F2082F	Living	2007-03-01	2007	Wild
Slaugther	April_204	327	78	5900	1.24327787	NA	0416F206AF	Living	2007-04-01	2007	Wild
Slaugther	April_204	191	79	7100	1.440048353	NA	0416F1F23B	Living	2007-04-01	2007	Wild
Slaugther	April_204	214	72	5100	1.366383745	NA	0416F1F917	Living	2007-04-01	2007	Wild
Slaugther	April_204	336	70	3700	1.078717201	NA	0416F1FC5C	Living	2007-03-01	2007	Wild
Slaugther	April_204	260	69	4100	1.248063219	NA	0416F1EA48	Living	2007-03-01	2007	Wild
Slaugther	April_204	309	67	3400	1.130458201	NA	0416F1E441	Living	2007-03-01	2007	Wild
Slaugther	April_204	184	82	7900	1.432799872	NA	0416F1E82A	Living	13.2007	2007	Farm
Slaugther	April_204	226	72	4700	1.259216392	NA	0416F20F5B	Living	28.2007	2007	Hybrid
Slaugther	April_204	32	75	4700	1.114074074	NA	0416F20E26	Living	2007-09-01	2007	Wild
Slaugther	April_204	210	79	6900	1.399483611	NA	0416F1E31D	Living	19.2007	2007	Farm
Slaugther	April_204	180	77	5100	1.117115302	NA	0416F1FCEA	Living	2007-09-01	2007	Wild
Slaugther	April_204	271	73	4400	1.131055969	NA	0416F1E750	Living	2007-09-01	2007	Wild
Slaugther	April_204	140	76	5700	1.298476454	NA	0416F1F3DD	Living	2007-10-01	2007	Wild
Slaugther	April_204	133	79	6100	1.237224641	NA	0416F1E55F	Living	21.2007	2007	Farm
Slaugther	April_204	288	73	5400	1.388114144	NA	0416F1F88B	Living	2007-04-01	2007	Wild
Slaugther	April_204	91	81	6200	1.166639382	NA	0416F1E82C	Living	21.2007	2007	Farm
Slaugther	April_204	48	74	4700	1.159852329	NA	0416F1EE8C	Living	2007-09-01	2007	Wild
Slaugther	April_204	125	71	4500	1.257295808	NA	0416F2126B	Living	2007-10-01	2007	Wild
Slaugther	April_204	24	79	6000	1.21694227	NA	0416F1E4C5	Living	2007-09-01	2007	Wild
Slaugther	April_204	120	77	5000	1.09521108	NA	0416F20597	Living	2007-03-01	2007	Wild
Slaugther	April_204	37	71	4200	1.173476088	NA	0416F1FC54	Living	2007-06-01	2007	Wild
Slaugther	April_204	76	75	5100	1.208888889	NA	0416F1F5F3	Living	2007-03-01	2007	Wild
Slaugther	April_204	168	64	3000	1.14440918	NA	0416F1E840	Living	2007-03-01	2007	Wild
Slaugther	April_204	68	60	3000	1.388888889	NA	0416F205A4	Living	52.2009	2009	Wild
Slaugther	April_204	3	80	6400	2025-01-01	NA	0416F21020	Living	2007-04-01	2007	Wild
Slaugther	April_204	206	70	4300	1.253644315	NA	0416F1E6F5	Living	2007-05-01	2007	Wild
Slaugther	April_204	106	66	3600	1.252191335	NA	0416F2004A	Living	2007-04-01	2007	Wild
Slaugther	April_204	36	62	2700	1.132892484	NA	0416F1FD7A	Living	2007-06-01	2007	Wild
Slaugther	April_204	22	77	5800	1.270444853	NA	0416F2049F	Living	2007-09-01	2007	Wild
Slaugther	April_204	135	76	5800	1.321256743	NA	0416F1F4DD	Living	2007-04-01	2007	Wild
Slaugther	April_204	178	76	5500	1.252915877	NA	0416F20049	Living	2007-10-01	2007	Wild
Slaugther	April_204	78	78	6200	1.306495389	NA	0416F21115	Living	13.2007	2007	Farm
Slaugther	April_204	177	64	3400	1.29699707	NA	0416F212A5	Living	52.2009	2009	Wild
Slaugther	April_204	149	69	3800	1.15674152	NA	0416F1EC81	Living	2007-04-01	2007	Wild
Slaugther	April_204	332	55	2000	1.202103681	NA	0416F20D62	Living	2007-10-01	2007	Wild
Slaugther	April_204	313	68	4500	1.431152046	NA	0416F1EE96	Living	2007-10-01	2007	Wild
Slaugther	April_204	99	80	6600	1.2890625	NA	0416F1E9E9	Living	2007-03-01	2007	Wild
Slaugther	April_204	193	65	3300	1.201638598	NA	0416F1F81D	Living	2007-05-01	2007	Wild
Slaugther	April_204	185	67	4000	1.329950825	NA	0416F1E56D	Living	2007-05-01	2007	Wild
Slaugther	April_204	65	66	3800	1.32175752	NA	0416F1F577	Living	2007-10-01	2007	Wild
Slaugther	April_204	186	74	5300	1.307918583	NA	0416F21016	Living	2007-04-01	2007	Wild
Slaugther	April_204	86	79	6500	1.318354126	NA	0416F1F2B6	Living	2007-10-01	2007	Wild
Slaugther	April_204	165	73	4900	1.259585057	NA	0416F1F22E	Living	2007-03-01	2007	Wild
Slaugther	April_204	315	74	4900	1.209207747	NA	0416F1FE9F	Living	2007-03-01	2007	Wild
Slaugther	April_204	179	79	5900	1.196659899	NA	0416F1E573	Living	2007-03-01	2007	Wild
Slaugther	April_204	278	82	7100	1.287706214	NA	0416F21077	Living	2007-03-01	2007	Wild
Slaugther	April_204	289	75	5600	1.327407407	NA	0416F20F68	Living	28.2007	2007	Hybrid
Slaugther	April_204	141	82	5900	1.070065727	NA	0416F1FD89	Living	2007-09-01	2007	Wild
Slaugther	April_204	308	74	5100	1.258563165	NA	0416F1E75A	Living	49.2009	2009	Farm
Slaugther	April_204	147	78	6500	1.369712908	NA	0416F20DCE	Living	2007-10-01	2007	Wild
Slaugther	April_204	107	85	7400	1.204966416	NA	0416F1EE82	Living	2007-11-01	2007	Farm
Slaugther	April_204	324	78	5500	1.158987845	NA	0416F1E43C	Living	2007-09-01	2007	Wild
Slaugther	April_204	257	72	NA	NA	NA	0416F2082B	Living	28.2007	2007	Hybrid
Slaugther	April_204	171	69	4500	1.369825484	NA	0416F1F815	Living	2007-04-01	2007	Wild
Slaugther	April_204	63	76	3900	0.888431258	NA	0416F20C73	Living	2007-04-01	2007	Wild
Slaugther	April_204	150	84	6900	1.164156139	NA	0416F2014A	Living	13.2007	2007	Farm
Slaugther	April_204	253	74	5100	1.258563165	NA	0416F1FC55	Living	2007-09-01	2007	Wild
Slaugther	April_204	142	73	4600	1.182467604	NA	0416F1E5C3	Living	2007-03-01	2007	Wild
Slaugther	April_204	103	85	7900	1.286383065	NA	0416F20FB4	Living	21.2007	2007	Farm
Slaugther	April_204	242	79	6900	1.399483611	NA	0416F1E3A4	Living	2007-10-01	2007	Wild
Slaugther	April_204	105	89	7000	0.992951463	NA	0416F1FFBC	Living	2007-03-01	2007	Wild
Slaugther	April_204	222	80	6100	1.19140625	NA	0416F1F670	Living	13.2007	2007	Farm
Slaugther	April_204	119	73	4700	1.208173422	NA	0416F1F784	Living	2007-10-01	2007	Wild
Slaugther	April_204	39	68	3600	1.144921636	NA	0416F1E8A1	Living	2007-05-01	2007	Wild
Slaugther	April_204	328	76	5000	1.139014434	NA	0416F209B1	Living	2007-09-01	2007	Wild
Slaugther	April_204	146	73	4800	1.233879239	NA	0416F1FA2D	Living	2007-09-01	2007	Wild
Slaugther	April_204	9	84	8500	1.434105388	NA	0416F1F67B	Living	25.2007	2007	Farm
Slaugther	April_204	240	77	5300	1.160923745	NA	0416F1E365	Living	28.2007	2007	Hybrid
Slaugther	April_204	33	71	4900	1.369055436	NA	0416F208A4	Living	2007-10-01	2007	Wild
Slaugther	April_204	276	63	3300	1.319751887	NA	0416F1E6FA	Living	44.2009	2009	Hybrid
Slaugther	April_204	267	72	5300	1.419967421	NA	0416F1E89C	Living	2007-04-01	2007	Wild
Slaugther	April_204	1	81	6800	1.279539968	NA	0416F20733	Living	17.2007	2007	Farm
Slaugther	April_204	187	67	3400	1.130458201	NA	0416F207B0	Living	2007-09-01	2007	Wild
Slaugther	April_204	26	69	3600	1.095860387	NA	0416F1F34D	Living	2007-09-01	2007	Wild
Slaugther	April_204	270	75	6000	1.422222222	NA	0416F208AA	Living	28.2007	2007	Hybrid
Slaugther	April_204	326	70	3900	1.137026239	NA	0416F1F91B	Living	51.2009	2009	Wild
Slaugther	April_204	83	92	9900	1.271369278	NA	0416F20FB0	Living	13.2007	2007	Farm
Slaugther	April_204	196	76	5200	1.184575011	NA	0416F1FAC5	Living	2007-09-01	2007	Wild
Slaugther	April_204	333	88	8200	1.203277611	NA	0416F1EB27	Living	2007-03-01	2007	Wild
Slaugther	April_204	283	79	6900	1.399483611	NA	0416F1F9AE	Living	19.2007	2007	Farm
Slaugther	April_204	104	72	4700	1.259216392	NA	0416F1F099	Living	2007-04-01	2007	Wild
Slaugther	April_204	97	57	1700	0.917961262	NA	0416F1FE0D	Living	2007-03-01	2007	Wild
Slaugther	April_204	159	67	3800	1.263453284	NA	0416F1F3D0	Living	2007-03-01	2007	Wild
Slaugther	April_204	175	67	3500	1.163706972	NA	0416F1FD72	Living	2007-03-01	2007	Wild
Slaugther	April_204	287	75	5600	1.327407407	NA	0416F1E43E	Living	2007-10-01	2007	Wild
Slaugther	April_204	251	79	6400	1.298071755	NA	0416F210C9	Living	2007-03-01	2007	Wild
Slaugther	April_204	243	79	5700	1.156095157	NA	0416F1F454	Living	2007-09-01	2007	Wild
Slaugther	April_204	NA	69	4000	1.217622653	NA	0416F1F1A2	Living	59.2009	2009	Wild
Slaugther	April_204	203	71	4500	1.257295808	NA	0416F2093B	Living	2007-09-01	2007	Wild
Slaugther	April_204	166	56	1500	0.854136297	NA	0416F20E9C	Living	2007-04-01	2007	Wild
Slaugther	April_204	344	75	5100	1.208888889	NA	0416F1FF20	Living	2007-03-01	2007	Wild
Slaugther	April_204	85	80	8100	1.58203125	NA	0416F1E843	Living	13.2007	2007	Farm
Slaugther	April_204	29	69	4900	1.491587749	NA	0416F20EEA	Living	52.2009	2009	Wild
Slaugther	April_204	279	77	6200	1.358061739	NA	0416F1E6EA	Living	2007-03-01	2007	Wild
Slaugther	April_204	323	72	4700	1.259216392	NA	0416F1E4CB	Living	2007-03-01	2007	Wild
Slaugther	April_204	212	81	7000	1.317173496	NA	0416F202F7	Living	21.2007	2007	Farm
Slaugther	April_204	127	69	3900	1.187182086	NA	0416F1E62F	Living	2007-03-01	2007	Wild
Slaugther	April_204	2	74	3800	0.937752947	NA	0416F202F4	Living	2007-09-01	2007	Wild
Slaugther	April_204	46	75	5200	1.232592593	NA	0416F20AA6	Living	2007-09-01	2007	Wild
Slaugther	April_204	198	88	8800	1.291322314	NA	0416F1FACE	Living	28.2007	2007	Hybrid
Slaugther	April_204	238	73	5300	1.362408327	NA	0416F1FCFA	Living	50.2009	2009	Hybrid
Slaugther	April_204	241	92	10600	1.361264075	NA	0416F1EF0A	Living	2007-11-01	2007	Farm
Slaugther	April_204	132	64	2900	1.106262207	NA	0416F1EF96	Living	2007-04-01	2007	Wild
Slaugther	April_204	95	56	2100	1.195790816	NA	0416F1E323	Living	2007-05-01	2007	Wild
Slaugther	April_204	244	71	4200	1.173476088	NA	0416F1FC52	Living	2007-03-01	2007	Wild
Slaugther	April_204	160	63	2700	1.079796998	NA	0416F20524	Living	59.2009	2009	Wild
Slaugther	April_204	74	70	3700	1.078717201	NA	0416F1F2C2	Living	2007-09-01	2007	Wild
Slaugther	April_204	5	63	2900	1.159781961	NA	0416F1FFBA	Living	2007-05-01	2007	Wild
Slaugther	April_204	61	56	2100	1.195790816	NA	0416F1FE97	Living	2007-05-01	2007	Wild
Slaugther	April_204	302	74	4600	1.135174619	NA	0416F211D4	Living	2007-03-01	2007	Wild
Slaugther	April_204	296	83	6700	1.17176501	NA	0416F1F238	Living	13.2007	2007	Farm
Slaugther	April_204	321	71	4300	1.201415994	NA	0416F1FA43	Living	2007-04-01	2007	Wild
Slaugther	April_204	62	75	5300	1.256296296	NA	0416F1E400	Living	30.2007	2007	Hybrid
Slaugther	April_204	181	79	6500	1.318354126	NA	0416F20301	Living	2007-03-01	2007	Wild
Slaugther	April_204	163	65	3300	1.201638598	NA	0416F1F575	Living	2007-03-01	2007	Wild
Slaugther	April_204	183	76	5300	1.2073553	NA	0416F1FD6E	Living	2007-10-01	2007	Wild
Slaugther	April_204	12	64	3300	1.258850098	NA	0416F1E7D5	Living	2007-03-01	2007	Wild
Slaugther	April_204	134	66	3700	1.286974427	NA	0416F20DBC	Living	2007-06-01	2007	Wild
Slaugther	April_204	34	77	5100	1.117115302	NA	0416F207A6	Living	2007-09-01	2007	Wild
Slaugther	April_204	320	87	8000	1.214876774	NA	0416F20384	Living	25.2007	2007	Farm
Slaugther	April_204	217	73	4400	1.131055969	NA	0416F1F560	Living	2007-09-01	2007	Wild
Slaugther	April_204	143	73	4400	1.131055969	NA	0416F1F563	Living	34.2009	2009	Hybrid
Slaugther	April_204	80	63	3000	1.199774442	NA	0416F20C6F	Living	2007-09-01	2007	Wild
Slaugther	April_204	54	82	8200	1.487209994	NA	0416F1E755	Living	25.2007	2007	Farm
Slaugther	April_204	88	79	6600	1.338636497	NA	0416F209B9	Living	2007-04-01	2007	Wild
Slaugther	April_204	121	70	4000	1.166180758	NA	0416F1E76D	Living	2007-03-01	2007	Wild
Slaugther	April_204	322	75	5600	1.327407407	NA	0416F20731	Living	2007-10-01	2007	Wild
Slaugther	April_204	35	76	3500	0.797310104	NA	0416F2069D	Living	2007-10-01	2007	Wild
Slaugther	April_204	301	68	3900	1.240331773	NA	0416F1EE15	Living	2007-03-01	2007	Wild
Slaugther	April_204	215	76	4600	1.047893279	NA	0416F20491	Living	2007-09-01	2007	Wild
Slaugther	April_204	207	79	7000	1.419765982	NA	0416F2004C	Living	2007-09-01	2007	Wild
Slaugther	April_204	298	69	4100	1.248063219	NA	0416F20FB3	Living	2007-04-01	2007	Wild
Slaugther	April_204	339	55	1400	0.841472577	NA	0416F1E445	Living	2007-05-01	2007	Wild
Slaugther	April_204	228	77	6400	1.401870182	NA	0416F20BF6	Living	2007-09-01	2007	Wild
Slaugther	April_204	4	72	4900	1.312800069	NA	0416F1F1BE	Living	2007-10-01	2007	Wild
Slaugther	April_204	28	74	5800	1.431307129	NA	0416F1F1B1	Living	2007-10-01	2007	Wild
Slaugther	April_204	286	85	8600	1.400366375	NA	0416F1FCE9	Living	2007-04-01	2007	Wild
Slaugther	April_204	331	73	5200	1.336702509	NA	0416F1E57A	Living	2007-03-01	2007	Wild
Slaugther	April_204	330	73	4500	1.156761787	NA	0416F2099F	Living	51.2009	2009	Wild
Slaugther	April_204	236	74	6300	1.554695674	NA	0416F1ED0D	Living	2007-10-01	2007	Wild
Slaugther	April_204	269	74	4800	1.184530038	NA	0416F1E9DD	Living	2007-03-01	2007	Wild
Slaugther	April_204	314	72	4900	1.312800069	NA	0416F2100B	Living	2007-03-01	2007	Wild
Slaugther	April_204	69	77	6100	1.336157518	NA	0416F2062B	Living	2007-10-01	2007	Wild
Slaugther	April_204	272	67	3800	1.263453284	NA	0416F1E497	Living	2007-04-01	2007	Wild
Slaugther	April_204	277	81	7300	1.373623789	NA	0416F1E363	Living	25.2007	2007	Farm
Slaugther	April_204	292	70	4400	1.282798834	NA	0416F1E627	Living	2007-09-01	2007	Wild
Slaugther	April_204	216	78	5900	1.24327787	NA	0416F20B10	Living	2007-10-01	2007	Wild
Slaugther	April_204	44	70	4200	1.224489796	NA	0416F1F5FB	Living	2007-04-01	2007	Wild
Slaugther	April_204	230	63	3100	1.239766924	NA	0416F1EB8D	Living	2007-05-01	2007	Wild
Slaugther	April_204	15	82	7200	1.305842922	NA	0416F20DC1	Living	40.2009	2009	Hybrid
Slaugther	April_204	329	76	5900	1.344037032	NA	0416F209A5	Living	2007-10-01	2007	Wild
Slaugther	April_204	335	75	5000	1.185185185	NA	0416F1F91A	Living	2007-04-01	2007	Wild
Slaugther	April_204	312	75	4800	1.137777778	NA	0416F2111E	Living	2007-03-01	2007	Wild
Slaugther	April_204	64	62	2700	1.132892484	NA	0416F1EB26	Living	2007-04-01	2007	Wild
Slaugther	April_204	254	72	4900	1.312800069	NA	0416F1FE96	Living	2007-10-01	2007	Wild
Slaugther	April_204	14	77	5800	1.270444853	NA	0416F1E3B3	Living	25.2007	2007	Farm
Slaugther	April_204	239	76	5500	1.252915877	NA	0416F20277	Living	2007-09-01	2007	Wild
Slaugther	April_204	19	71	4700	1.313175622	NA	0416F1E8A7	Living	2007-10-01	2007	Wild
Slaugther	April_204	340	67	3700	1.230204513	NA	0416F207BA	Living	2007-03-01	2007	Wild
Slaugther	April_204	343	72	4300	1.15204904	NA	0416F20EED	Living	2007-03-01	2007	Wild
Slaugther	April_204	318	72	4700	1.259216392	NA	0416F1E904	Living	2007-04-01	2007	Wild
Slaugther	April_204	51	69	3900	1.187182086	NA	0416F1E5D2	Living	2007-09-01	2007	Wild
Slaugther	April_204	266	84	7600	1.282258935	NA	0416F1FF1F	Living	19.2007	2007	Farm
Slaugther	April_204	67	76	5700	1.298476454	NA	0416F212B3	Living	2007-09-01	2007	Wild
Slaugther	April_204	310	54	1500	0.952598689	NA	0416F211CF	Living	2007-10-01	2007	Wild
Slaugther	April_204	295	67	3700	1.230204513	NA	0416F1F09C	Living	2007-03-01	2007	Wild
Slaugther	April_204	124	78	5900	1.24327787	NA	0416F202F6	Living	2007-03-01	2007	Wild
Slaugther	April_204	13	76	5400	1.230135588	NA	0416F1F01E	Living	2007-04-01	2007	Wild
Slaugther	April_204	116	72	4700	1.259216392	NA	0416F1E624	Living	2007-04-01	2007	Wild
Slaugther	April_204	162	69	3800	1.15674152	NA	0416F20828	Living	2007-04-01	2007	Wild
Slaugther	April_204	122	68	3700	1.176725015	NA	0416F1FC66	Living	2007-03-01	2007	Wild
Slaugther	April_204	43	58	2400	1.230062733	NA	0416F1EA50	Living	2007-05-01	2007	Wild
Slaugther	April_204	129	67	4000	1.329950825	NA	0416F1F020	Living	2007-04-01	2007	Wild
Slaugther	April_204	84	71	3900	1.089656367	NA	0416F1E6FC	Living	30.2007	2007	Hybrid
Slaugther	April_204	148	62	2200	0.92309758	NA	0416F1F469	Living	2007-05-01	2007	Wild
Slaugther	April_204	341	70	3900	1.137026239	NA	0416F20A92	Living	2007-03-01	2007	Wild
Slaugther	April_204	249	80	6400	2025-01-01	NA	0416F202FC	Living	2007-10-01	2007	Wild
Slaugther	April_204	41	59	2600	1.265952215	NA	0416F1EDFD	Living	2007-06-01	2007	Wild
