# Supplementary material for: Cryptic introgression: evidence that selection and plasticity mask the full phenotypic potential of domesticated Atlantic salmon in the wild
Source: Sci Rep. 2018 Sep 18;8:13966. doi: 10.1038/s41598-018-32467-2 (PMC6143624; doi:10.1038/s41598-018-32467-2)
Supplement: Supplementary file 2 [file 41598_2018_32467_MOESM2_ESM.csv]

	Weight (g)	length (cm)	K	Family	Family	Type	Strain
2655_1479_1_B01_007.fsa	139	23	1.14	K33	33	FARNA	Mowi
2655_1479_2_C01_006.fsa	355	30.8	1.21	K34	34	FARNA	Mowi
2655_1479_3_D01_005.fsa	89	19.3	1.24	K41	41	Hybr	Mowi X Figgjo
2655_1479_4_E01_004.fsa	184	23.7	1.38	K38	38	FARNA	Mowi
2655_1479_5_F01_003.fsa	233	26.7	1.22	K26	26	FARNA	Mowi
2655_1479_6_G01_002.fsa	140	21.9	1.33	K33	33	FARNA	Mowi
2655_1479_7_H01_001.fsa	65	17	1.32	K4	4	Wild	ARNA
2655_1479_8_A02_008.fsa	53	15.9	1.32	K6	6	Wild	ARNA
2655_1479_9_B02_007.fsa	182	24.3	1.27	K50	50	FARNA	Mowi
2655_1479_10_C02_006.fsa	261	27.9	1.2	K40	40	Hybr	Figgjo x Mowi
2655_1479_11_D02_005.fsa	103	20.1	1.27	K49	49	Hybr	Mowi X Figgjo
2655_1479_12_E02_004.fsa	104	20	1.3	K33	33	FARNA	Mowi
2655_1479_13_F02_003.fsa	79	17.9	1.38	K52	52	Hybr	Figgjo x Mowi
2655_1479_14_G02_002.fsa	293	28.1	1.32	K42	42	FARNA	Mowi
2655_1479_15_H02_001.fsa	48	15.8	1.22	K5	5	Wild	ARNA
2655_1479_16_A03_016.fsa	18	11.8	1.1	K51	51	Wild	Figgjo
2655_1479_17_B03_015.fsa	142	22.8	1.2	K48	48	Hybr	Figgjo x Mowi
2655_1479_18_C03_014.fsa	99	19.5	1.34	K52	52	Hybr	Figgjo x Mowi
2655_1479_19_D03_013.fsa	136	21.7	1.33	K41	41	Hybr	Mowi X Figgjo
2655_1479_20_E03_012.fsa	115	21.3	1.19	K33	33	FARNA	Mowi
2655_1479_21_F03_011.fsa	64	17.1	1.28	K18	18	Wild	Vosso
2655_1479_22_G03_010.fsa	75	18.4	1.2	K31	31	Hybr	Figgjo x Mowi
2655_1479_23_H03_009.fsa	275	28.5	1.19	K38	38	FARNA	Mowi
2655_1479_24_A04_016.fsa	164	23.5	1.26	K34	34	FARNA	Mowi
2655_1479_25_B04_015.fsa	202	25.9	1.16	K33	33	FARNA	Mowi
2655_1479_26_C04_014.fsa	55	16.7	1.18	K47	47	Wild	Figgjo
2655_1479_27_D04_013.fsa	67	16.7	1.44	K44	44	Hybr	Figgjo x Mowi
2655_1479_28_E04_012.fsa	72	17.9	1.26	K49	49	Hybr	Mowi X Figgjo
2655_1479_29_F04_011.fsa	21	12.5	1.08	K4	4	Wild	ARNA
2655_1479_30_G04_010.fsa	32	13.5	1.3	K29	29	Hybr	Mowi X Figgjo
2655_1479_31_H04_009.fsa	46	13.9	1.71	K5	5	Wild	ARNA
2655_1479_32_A05_024.fsa	108	20.6	1.24	K40	40	Hybr	Figgjo x Mowi
2655_1479_33_B05_023.fsa	77	18.3	1.26	K24	24	Hybr	Figgjo x Mowi
2655_1479_34_C05_022.fsa	154	22.8	1.3	K46	46	FARNA	Mowi
2655_1479_35_D05_021.fsa	96	19.5	1.29	K24	24	Hybr	Figgjo x Mowi
2655_1479_36_E05_020.fsa	217	25	1.39	K26	26	FARNA	Mowi
2655_1479_37_F05_019.fsa	87	19.2	1.23	K16	16	Wild	Vosso
2655_1479_38_G05_018.fsa	100	20.3	1.2	K31	31	Hybr	Figgjo x Mowi
2655_1479_39_H05_017.fsa	73	20.3	0.87	K4	4	Wild	ARNA
2655_1479_40_A06_024.fsa	70	17.9	1.22	K1	1	Wild	ARNA
2655_1479_41_B06_023.fsa	39	14.5	1.28	K3	3	Wild	ARNA
2655_1479_42_C06_022.fsa	83	19.3	1.15	K19	19	Wild	Vosso
2655_1479_43_D06_021.fsa	150	22.5	1.32	K46	46	FARNA	Mowi
2655_1479_44_E06_020.fsa	52	16.2	1.22	K47	47	Wild	Figgjo
2655_1479_45_F06_019.fsa	74	18.2	1.23	K53	53	Hybr	Mowi X Figgjo
2655_1479_46_G06_018.fsa	40	15	1.19	K5	5	Wild	ARNA
2655_1479_47_H06_017.fsa	44	15.9	1.09	K1	1	Wild	ARNA
2655_1479_48_A07_032.fsa	152	23	1.25	K33	33	FARNA	Mowi
2655_1479_49_B07_031.fsa	59	17.2	1.16	K4	4	Wild	ARNA
2655_1479_50_C07_030.fsa	191	24.8	1.25	K54	54	FARNA	Mowi
2655_1479_51_D07_029.fsa	17	11.9	1.01	K55	55	Wild	Figgjo
2655_1479_52_E07_028.fsa	136	22.8	1.15	K53	53	Hybr	Mowi X Figgjo
2655_1479_53_F07_027.fsa	359	31.1	1.19	K34	34	FARNA	Mowi
2655_1479_54_G07_026.fsa	217	25.9	1.25	K33	33	FARNA	Mowi
2655_1479_55_H07_025.fsa	305	30	1.13	K38	38	FARNA	Mowi
2655_1479_56_A08_032.fsa	225	26.1	1.27	K46	46	FARNA	Mowi
2655_1479_57_B08_031.fsa	74	17.9	1.29	K52	52	Hybr	Figgjo x Mowi
2655_1479_58_C08_030.fsa	61	16.9	1.26	K6	6	Wild	ARNA
2655_1479_59_D08_029.fsa	102	20.4	1.2	K49	49	Hybr	Mowi X Figgjo
2655_1479_60_E08_028.fsa	89	19.5	1.2	K44	44	Hybr	Figgjo x Mowi
2655_1479_61_F08_027.fsa	60	16.9	1.24	K20	20	Wild	Vosso
2655_1479_62_G08_026.fsa	29	14	1.06	K23	23	Wild	Figgjo
2655_1479_63_H08_025.fsa	184	24.2	1.3	K54	54	FARNA	Mowi
2655_1479_64_A09_040.fsa	81	19.1	1.16	K2	2	Wild	ARNA
2655_1479_65_B09_039.fsa	182	24.1	1.3	K33	33	FARNA	Mowi
2655_1479_66_C09_038.fsa	56	16.9	1.16	K17	17	Wild	Vosso
2655_1479_67_D09_037.fsa	65	17.5	1.21	K5	5	Wild	ARNA
2655_1479_68_E09_036.fsa	223	26.8	1.16	K50	50	FARNA	Mowi
2655_1479_69_F09_035.fsa	124	21.9	1.18	K32	32	Hybr	Figgjo x Mowi
2655_1479_70_G09_034.fsa	63	17.1	1.26	K18	18	Wild	Vosso
2655_1479_71_H09_033.fsa	261	26.8	1.36	K38	38	FARNA	Mowi
2655_1479_72_A10_040.fsa	64	17.2	1.26	K49	49	Hybr	Mowi X Figgjo
2655_1479_73_B10_039.fsa	74	17.9	1.29	K20	20	Wild	Vosso
2655_1479_74_C10_038.fsa	55	17	1.12	K39	39	Wild	Figgjo
2655_1479_75_D10_037.fsa	154	23.5	1.19	K33	33	FARNA	Mowi
2655_1479_76_E10_036.fsa	45	15.5	1.21	K47	47	Wild	Figgjo
2655_1479_77_F10_035.fsa	70	17.9	1.22	K20	20	Wild	Vosso
2655_1479_78_G10_034.fsa	85	19	1.24	K32	32	Hybr	Figgjo x Mowi
2655_1479_79_H10_033.fsa	16	10.6	1.34	K43	43	Wild	Figgjo
2655_1479_80_A11_048.fsa	58	17	1.18	K40	40	Hybr	Figgjo x Mowi
2657_1479_81_C11_046.fsa	74	17.9	1.29	K20	20	Wild	Vosso
2657_1479_82_D11_045.fsa	12	10.7	0.98	K37	37	Hybr	Mowi X Figgjo
2657_1479_83_E11_044.fsa	20	12.2	1.1	K16	16	Wild	Vosso
2657_1479_84_F11_043.fsa	54	16.8	1.14	K5	5	Wild	ARNA
2657_1479_85_G11_042.fsa	220	25.8	1.28	K46	46	FARNA	Mowi
2657_1479_86_H11_041.fsa	140	22.5	1.23	K33	33	FARNA	Mowi
2657_1479_87_A12_048.fsa	94	20.1	1.16	K49	49	Hybr	Mowi X Figgjo
2657_1479_88_B12_047.fsa	58	17.2	1.14	K22	22	Wild	Vosso
2657_1479_89_C12_046.fsa	125	22	1.17	K48	48	Hybr	Figgjo x Mowi
2657_1479_90_D12_045.fsa	90	19	1.31	K18	18	Wild	Vosso
2657_1479_91_E12_044.fsa	50	16.1	1.2	K47	47	Wild	Figgjo
2657_1479_92_F12_043.fsa	91	20	1.14	K53	53	Hybr	Mowi X Figgjo
2657_1479_93_G12_042.fsa	68	17.8	1.21	K18	18	Wild	Vosso
2657_1479_94_H12_041.fsa	192	24.7	1.27	K38	38	FARNA	Mowi
2657_1486_95_A01_008.fsa	174	24.5	1.18	K50	50	FARNA	Mowi
2657_1486_96_B01_007.fsa	39	15.1	1.13	K23	23	Wild	Figgjo
2657_1486_97_C01_006.fsa	40	15.5	1.07	K17	17	Wild	Vosso
2657_1486_98_D01_005.fsa	98	20.3	1.17	K31	31	Hybr	Figgjo x Mowi
2657_1486_99_E01_004.fsa	63	16.7	1.35	K48	48	Hybr	Figgjo x Mowi
2657_1486_100_F01_003.fsa	88	19.9	1.12	K37	37	Hybr	Mowi X Figgjo
2657_1486_101_G01_002.fsa	36	14.4	1.21	K16	16	Wild	Vosso
2657_1486_102_H01_001.fsa	119	21.4	1.21	K49	49	Hybr	Mowi X Figgjo
2657_1486_103_A02_008.fsa	101	20	1.26	K24	24	Hybr	Figgjo x Mowi
2657_1486_104_C02_006.fsa	148	22.5	1.3	K41	41	Hybr	Mowi X Figgjo
2657_1486_105_D02_005.fsa	105	21	1.13	K37	37	Hybr	Mowi X Figgjo
2657_1486_106_E02_004.fsa	28	13.6	1.11	K19	19	Wild	Vosso
2657_1486_107_F02_003.fsa	148	22.7	1.27	K44	44	Hybr	Figgjo x Mowi
2657_1486_108_G02_002.fsa	146	22.5	1.28	K44	44	Hybr	Figgjo x Mowi
2657_1486_109_H02_001.fsa	128	21.7	1.25	K24	24	Hybr	Figgjo x Mowi
2657_1486_110_A03_016.fsa	26	13.5	1.06	K51	51	Wild	Figgjo
2657_1486_111_B03_015.fsa	17	11.8	1.03	K16	16	Wild	Vosso
2657_1486_112_C03_014.fsa	57	17.2	1.12	K4	4	Wild	ARNA
2657_1486_113_D03_013.fsa	92	19.9	1.17	K49	49	Hybr	Mowi X Figgjo
2657_1486_114_E03_012.fsa	25	13.2	1.09	K47	47	Wild	Figgjo
2657_1486_115_F03_011.fsa	72	18.5	1.14	K45	45	Hybr	Mowi X Figgjo
2657_1486_116_G03_010.fsa	15	11.9	0.89	K51	51	Wild	Figgjo
2657_1486_117_H03_009.fsa	58	17.1	1.16	K45	45	Hybr	Mowi X Figgjo
2657_1486_118_A04_016.fsa	203	24.6	1.36	K38	38	FARNA	Mowi
2657_1486_119_B04_015.fsa	123	22.1	1.14	K40	40	Hybr	Figgjo x Mowi
2657_1486_120_C04_014.fsa	105	20.3	1.26	K53	53	Hybr	Mowi X Figgjo
2657_1486_121_D04_013.fsa	100	20.5	1.16	K37	37	Hybr	Mowi X Figgjo
2657_1486_122_E04_012.fsa	54	16	1.32	K17	17	Wild	Vosso
2657_1486_123_F04_011.fsa	19	12	1.1	K47	47	Wild	Figgjo
2657_1486_124_G04_010.fsa	32	13.3	1.36	K16	16	Wild	Vosso
2657_1486_125_H04_009.fsa	27	13	1.23	K43	43	Wild	Figgjo
2657_1486_126_A05_024.fsa	56	16.2	1.32	K49	49	Hybr	Mowi X Figgjo
2657_1486_127_B05_023.fsa	42	15	1.24	K45	45	Hybr	Mowi X Figgjo
2657_1486_128_C05_022.fsa	170	24.6	1.14	K44	44	Hybr	Figgjo x Mowi
2657_1486_129_D05_021.fsa	97	20	1.21	K44	44	Hybr	Figgjo x Mowi
2657_1486_130_E05_020.fsa	90	19	1.31	K33	33	FARNA	Mowi
2657_1486_131_F05_019.fsa	24	13	1.09	K16	16	Wild	Vosso
2657_1486_132_G05_018.fsa	24	12.8	1.14	K39	39	Wild	Figgjo
2657_1486_133_H05_017.fsa	162	23.8	1.2	K33	33	FARNA	Mowi
2657_1486_134_A06_024.fsa	100	20	1.25	K25	25	Hybr	Mowi X Figgjo
2657_1486_135_B06_023.fsa	114	20.5	1.32	K48	48	Hybr	Figgjo x Mowi
2657_1486_136_C06_022.fsa	229	26.4	1.24	K50	50	FARNA	Mowi
2657_1486_137_D06_021.fsa	120	21.2	1.26	K26	26	FARNA	Mowi
2657_1486_138_E06_020.fsa	90	19.9	1.14	K31	31	Hybr	Figgjo x Mowi
2657_1486_139_F06_019.fsa	32	13.5	1.3	K20	20	Wild	Vosso
2657_1486_140_G06_018.fsa	99	20	1.24	K44	44	Hybr	Figgjo x Mowi
2657_1486_141_H06_017.fsa	146	22.9	1.22	K41	41	Hybr	Mowi X Figgjo
2657_1486_142_A07_032.fsa	170	23.2	1.36	K46	46	FARNA	Mowi
2657_1486_143_B07_031.fsa	96	19.8	1.24	K41	41	Hybr	Mowi X Figgjo
2657_1486_144_C07_030.fsa	217	25.1	1.37	K26	26	FARNA	Mowi
2657_1486_145_D07_029.fsa	53	16	1.29	K48	48	Hybr	Figgjo x Mowi
2657_1486_146_E07_028.fsa	48	15.9	1.19	K43	43	Wild	Figgjo
2657_1486_147_F07_027.fsa	161	23.1	1.31	K33	33	FARNA	Mowi
2657_1486_148_G07_026.fsa	105	20.2	1.27	K45	45	Hybr	Mowi X Figgjo
2657_1486_149_H07_025.fsa	34	14.1	1.21	K29	29	Hybr	Mowi X Figgjo
2657_1486_150_A08_032.fsa	53	16.6	1.16	K22	22	Wild	Vosso
2657_1486_151_B08_031.fsa	280	28.2	1.25	K50	50	FARNA	Mowi
2657_1486_152_C08_030.fsa	246	25.1	1.56	K42	42	FARNA	Mowi
2657_1486_153_D08_029.fsa	124	21.2	1.3	K44	44	Hybr	Figgjo x Mowi
2657_1486_154_E08_028.fsa	95	20	1.19	K40	40	Hybr	Figgjo x Mowi
2657_1486_155_F08_027.fsa	121	22.4	1.08	K40	40	Hybr	Figgjo x Mowi
2657_1486_156_G08_026.fsa	70	17.6	1.28	K18	18	Wild	Vosso
2657_1486_157_H08_025.fsa	40	15.3	1.12	K5	5	Wild	ARNA
2657_1486_158_A09_040.fsa	88	19.6	1.17	K37	37	Hybr	Mowi X Figgjo
2657_1486_159_B09_039.fsa	50	17.2	0.98	K1	1	Wild	ARNA
2657_1486_160_C09_038.fsa	186	24.3	1.3	K33	33	FARNA	Mowi
2658_1486_161_E09_036.fsa	122	21.6	1.21	K49	49	Hybr	Mowi X Figgjo
2658_1486_162_F09_035.fsa	129	22	1.21	K48	48	Hybr	Figgjo x Mowi
2658_1486_163_G09_034.fsa	148	22.6	1.28	K54	54	FARNA	Mowi
2658_1486_164_H09_033.fsa	17	11.2	1.21	K51	51	Wild	Figgjo
2658_1486_165_A10_040.fsa	76	18	1.3	K32	32	Hybr	Figgjo x Mowi
2658_1486_166_B10_039.fsa	84	19.1	1.21	K40	40	Hybr	Figgjo x Mowi
2658_1486_167_C10_038.fsa	133	21.3	1.38	K33	33	FARNA	Mowi
2658_1486_168_D10_037.fsa	72	17.9	1.26	K25	25	Hybr	Mowi X Figgjo
2658_1486_169_E10_036.fsa	180	24	1.3	K54	54	FARNA	Mowi
2658_1486_170_F10_035.fsa	101	19.5	1.36	K25	25	Hybr	Mowi X Figgjo
2658_1486_171_G10_034.fsa	60	17.1	1.2	K6	6	Wild	ARNA
2658_1486_172_H10_033.fsa	278	28.6	1.19	K33	33	FARNA	Mowi
2658_1486_173_A11_048.fsa	95	20.2	1.15	K19	19	Wild	Vosso
2658_1486_174_B11_047.fsa	92	19.1	1.32	K24	24	Hybr	Figgjo x Mowi
2658_1486_175_C11_046.fsa	232	25.7	1.37	K34	34	FARNA	Mowi
2658_1486_176_D11_045.fsa	301	28	1.37	K38	38	FARNA	Mowi
2658_1486_177_E11_044.fsa	70	18.5	1.11	K37	37	Hybr	Mowi X Figgjo
2658_1486_178_F11_043.fsa	57	16.4	1.29	K49	49	Hybr	Mowi X Figgjo
2658_1486_179_G11_042.fsa	56	16.8	1.18	K47	47	Wild	Figgjo
2658_1486_180_H11_041.fsa	79	18.4	1.27	K15	15	Wild	Vosso
2658_1486_181_A12_048.fsa	186	24.2	1.31	K34	34	FARNA	Mowi
2658_1486_182_B12_047.fsa	81	17.9	1.41	K38	38	FARNA	Mowi
2658_1486_183_C12_046.fsa	117	21.5	1.18	K32	32	Hybr	Figgjo x Mowi
2658_1486_184_D12_045.fsa	193	24.2	1.36	K26	26	FARNA	Mowi
2658_1486_185_E12_044.fsa	304	29.5	1.18	K34	34	FARNA	Mowi
2658_1486_186_F12_043.fsa	49	16	1.2	K20	20	Wild	Vosso
2658_1486_187_G12_042.fsa	81	18.6	1.26	K15	15	Wild	Vosso
2658_1486_188_H12_041.fsa	78	14	2.84	K48	48	Hybr	Figgjo x Mowi
2658_1487_189_A01_008.fsa	48	15.3	1.34	K48	48	Hybr	Figgjo x Mowi
2658_1487_190_B01_007.fsa	100	19.8	1.29	K52	52	Hybr	Figgjo x Mowi
2658_1487_191_C01_006.fsa	117	21.4	1.19	K1	1	Wild	ARNA
2658_1487_192_D01_005.fsa	19	11.5	1.25	K4	4	Wild	ARNA
2658_1487_193_E01_004.fsa	57	16.8	1.2	K24	24	Hybr	Figgjo x Mowi
2658_1487_194_F01_003.fsa	107	20.5	1.24	K44	44	Hybr	Figgjo x Mowi
2658_1487_195_G01_002.fsa	42	15.5	1.13	K51	51	Wild	Figgjo
2658_1487_196_H01_001.fsa	63	17.7	1.14	K39	39	Wild	Figgjo
2658_1487_197_A02_008.fsa	40	14.7	1.26	K16	16	Wild	Vosso
2658_1487_198_B02_007.fsa	90	19.3	1.25	K52	52	Hybr	Figgjo x Mowi
2658_1487_199_C02_006.fsa	108	20.5	1.25	K32	32	Hybr	Figgjo x Mowi
2658_1487_200_D02_005.fsa	53	17	1.08	K17	17	Wild	Vosso
2658_1487_201_E02_004.fsa	69	18	1.18	K52	52	Hybr	Figgjo x Mowi
2658_1487_202_F02_003.fsa	215	25.8	1.25	K50	50	FARNA	Mowi
2658_1487_203_G02_002.fsa	123	21.9	1.17	K48	48	Hybr	Figgjo x Mowi
2658_1487_204_H02_001.fsa	63	17.4	1.2	K3	3	Wild	ARNA
2658_1487_205_A03_016.fsa	82	19	1.2	K52	52	Hybr	Figgjo x Mowi
2658_1487_206_B03_015.fsa	70	17.9	1.22	K1	1	Wild	ARNA
2658_1487_207_D03_013.fsa	117	21.1	1.25	K32	32	Hybr	Figgjo x Mowi
2658_1487_208_E03_012.fsa	31	13.8	1.18	K37	37	Hybr	Mowi X Figgjo
2658_1487_209_F03_011.fsa	212	26.5	1.14	K34	34	FARNA	Mowi
2658_1487_210_G03_010.fsa	180	24.7	1.19	K50	50	FARNA	Mowi
2658_1487_211_H03_009.fsa	256	28	1.17	K42	42	FARNA	Mowi
2658_1487_212_A04_016.fsa	38	15	1.13	K43	43	Wild	Figgjo
2658_1487_213_B04_015.fsa	23	12.6	1.15	K32	32	Hybr	Figgjo x Mowi
2658_1487_214_C04_014.fsa	61	17.1	1.22	K16	16	Wild	Vosso
2658_1487_215_D04_013.fsa	43	15.2	1.22	K43	43	Wild	Figgjo
2658_1487_216_E04_012.fsa	93	20	1.16	K15	15	Wild	Vosso
2658_1487_217_F04_011.fsa	78	18.8	1.17	K52	52	Hybr	Figgjo x Mowi
2658_1487_218_G04_010.fsa	117	21	1.26	K48	48	Hybr	Figgjo x Mowi
2658_1487_219_H04_009.fsa	95	19.8	1.22	K52	52	Hybr	Figgjo x Mowi
2658_1487_220_A05_024.fsa	42	14.3	1.44	K16	16	Wild	Vosso
2658_1487_221_B05_023.fsa	63	17.5	1.18	K5	5	Wild	ARNA
2658_1487_222_C05_022.fsa	51	16.3	1.18	K23	23	Wild	Figgjo
2658_1487_223_D05_021.fsa	98	19.9	1.24	K52	52	Hybr	Figgjo x Mowi
2658_1487_224_E05_020.fsa	35	14.3	1.2	K37	37	Hybr	Mowi X Figgjo
2658_1487_225_F05_019.fsa	20	11.8	1.22	K43	43	Wild	Figgjo
2658_1487_226_G05_018.fsa	54	16.3	1.25	K18	18	Wild	Vosso
2658_1487_227_H05_017.fsa	151	22.7	1.29	K33	33	FARNA	Mowi
2658_1487_228_A06_024.fsa	105	21	1.13	K53	53	Hybr	Mowi X Figgjo
2658_1487_229_B06_023.fsa	222	25.8	1.29	K33	33	FARNA	Mowi
2658_1487_230_C06_022.fsa	286	27.9	1.32	K38	38	FARNA	Mowi
2658_1487_231_D06_021.fsa	157	23.3	1.24	K33	33	FARNA	Mowi
2658_1487_232_E06_020.fsa	84	19.1	1.21	K1	1	Wild	ARNA
2658_1487_233_F06_019.fsa	53	16.5	1.18	K51	51	Wild	Figgjo
2658_1487_234_G06_018.fsa	78	19	1.14	K1	1	Wild	ARNA
2658_1487_235_H06_017.fsa	47	16	1.15	K6	6	Wild	ARNA
2658_1487_236_A07_032.fsa	45	14.2	1.57	K55	55	Wild	Figgjo
2658_1487_237_B07_031.fsa	22	12.7	1.07	K3	3	Wild	ARNA
2658_1487_238_C07_030.fsa	47	16.2	1.11	K3	3	Wild	ARNA
2658_1487_239_D07_029.fsa	103	20.3	1.23	K48	48	Hybr	Figgjo x Mowi
2658_1487_240_E07_028.fsa	249	26.8	1.29	K42	42	FARNA	Mowi
2659_1487_241_G07_026.fsa	180	24.5	1.22	K50	50	FARNA	Mowi
2659_1487_242_H07_025.fsa	194	25	1.24	K54	54	FARNA	Mowi
2659_1487_243_A08_032.fsa	186	23.8	1.38	K26	26	FARNA	Mowi
2659_1487_244_B08_031.fsa	25	12.7	1.22	K16	16	Wild	Vosso
2659_1487_245_C08_030.fsa	93	20	1.16	K31	31	Hybr	Figgjo x Mowi
2659_1487_246_D08_029.fsa	215	26.5	1.16	K50	50	FARNA	Mowi
2659_1487_247_E08_028.fsa	31	14	1.13	K4	4	Wild	ARNA
2659_1487_248_F08_027.fsa	67	18.1	1.13	K2	2	Wild	ARNA
2659_1487_249_G08_026.fsa	70	19	1.02	K17	17	Wild	Vosso
2659_1487_250_H08_025.fsa	55	16.9	1.14	K2	2	Wild	ARNA
2659_1487_251_A09_040.fsa	46	16.2	1.08	K23	23	Wild	Figgjo
2659_1487_252_B09_039.fsa	53	16.5	1.18	K39	39	Wild	Figgjo
2659_1487_253_C09_038.fsa	243	27.1	1.22	K34	34	FARNA	Mowi
2659_1487_254_D09_037.fsa	198	25.3	1.22	K33	33	FARNA	Mowi
2659_1487_255_E09_036.fsa	100	20.5	1.16	K49	49	Hybr	Mowi X Figgjo
2659_1487_256_F09_035.fsa	100	20	1.25	K24	24	Hybr	Figgjo x Mowi
2659_1487_257_G09_034.fsa	89	19.4	1.22	K53	53	Hybr	Mowi X Figgjo
2659_1487_258_H09_033.fsa	268	28.5	1.16	K38	38	FARNA	Mowi
2659_1487_259_A10_040.fsa	88	19.5	1.19	K16	16	Wild	Vosso
2659_1487_260_B10_039.fsa	73	17.6	1.34	K24	24	Hybr	Figgjo x Mowi
2659_1487_261_C10_038.fsa	36	14.2	1.26	K49	49	Hybr	Mowi X Figgjo
2659_1487_262_D10_037.fsa	93	20.3	1.11	K37	37	Hybr	Mowi X Figgjo
2659_1487_263_E10_036.fsa	29	13.1	1.29	K43	43	Wild	Figgjo
2659_1487_264_F10_035.fsa	90	19.3	1.25	K40	40	Hybr	Figgjo x Mowi
2659_1487_265_G10_034.fsa	51	15.8	1.29	K16	16	Wild	Vosso
2659_1487_266_H10_033.fsa	24	12.7	1.17	K16	16	Wild	Vosso
2659_1487_267_A11_048.fsa	158	23.4	1.23	K33	33	FARNA	Mowi
2659_1487_268_B11_047.fsa	73	18.2	1.21	K16	16	Wild	Vosso
2659_1487_269_C11_046.fsa	51	16.5	1.14	K43	43	Wild	Figgjo
2659_1487_270_D11_045.fsa	107	20.6	1.22	K26	26	FARNA	Mowi
2659_1487_271_E11_044.fsa	90	19.4	1.23	K49	49	Hybr	Mowi X Figgjo
2659_1487_272_F11_043.fsa	11	10.6	0.92	K16	16	Wild	Vosso
2659_1487_273_G11_042.fsa	44	16	1.07	K4	4	Wild	ARNA
2659_1487_274_H11_041.fsa	153	23.3	1.21	K53	53	Hybr	Mowi X Figgjo
2659_1487_275_A12_048.fsa	330	30	1.22	K42	42	FARNA	Mowi
2659_1487_276_B12_047.fsa	60	17.5	1.12	K4	4	Wild	ARNA
2659_1487_277_C12_046.fsa	189	24.5	1.29	K46	46	FARNA	Mowi
2659_1487_278_D12_045.fsa	241	27.4	1.17	K34	34	FARNA	Mowi
2659_1487_279_E12_044.fsa	75	18.5	1.18	K52	52	Hybr	Figgjo x Mowi
2659_1487_280_F12_043.fsa	72	17.8	1.28	K24	24	Hybr	Figgjo x Mowi
2659_1487_281_G12_042.fsa	38	14.7	1.2	K5	5	Wild	ARNA
2659_1487_282_H12_041.fsa	19	11.6	1.22	K3	3	Wild	ARNA
2659_1488_283_A01_008.fsa	95	19.6	1.26	K45	45	Hybr	Mowi X Figgjo
2659_1488_284_B01_007.fsa	313	29.8	1.18	K34	34	FARNA	Mowi
2659_1488_285_C01_006.fsa	263	28.4	1.15	K38	38	FARNA	Mowi
2659_1488_286_D01_005.fsa	197	24	1.43	K38	38	FARNA	Mowi
2659_1488_287_E01_004.fsa	67	17.8	1.19	K37	37	Hybr	Mowi X Figgjo
2659_1488_288_F01_003.fsa	68	17.8	1.21	K20	20	Wild	Vosso
2659_1488_289_G01_002.fsa	79	19	1.15	K37	37	Hybr	Mowi X Figgjo
2659_1488_290_H01_001.fsa	71	18.4	1.14	K17	17	Wild	Vosso
2659_1488_291_A02_008.fsa	79	19.2	1.12	K49	49	Hybr	Mowi X Figgjo
2659_1488_292_B02_007.fsa	36	14.9	1.09	K51	51	Wild	Figgjo
2659_1488_293_C02_006.fsa	45	15.5	1.21	K47	47	Wild	Figgjo
2659_1488_294_D02_005.fsa	59	17	1.2	K1	1	Wild	ARNA
2659_1488_295_E02_004.fsa	56	18.3	0.91	K51	51	Wild	Figgjo
2659_1488_296_F02_003.fsa	160	23.7	1.2	K50	50	FARNA	Mowi
2659_1488_297_G02_002.fsa	222	26.6	1.18	K50	50	FARNA	Mowi
2659_1488_298_H02_001.fsa	238	27.1	1.2	K42	42	FARNA	Mowi
2659_1488_299_A03_016.fsa	73	18	1.25	K22	22	Wild	Vosso
2659_1488_300_B03_015.fsa	57	17.2	1.12	K5	5	Wild	ARNA
2659_1488_301_C03_014.fsa	79	18.6	1.23	K24	24	Hybr	Figgjo x Mowi
2659_1488_302_D03_013.fsa	309	28.7	1.31	K38	38	FARNA	Mowi
2659_1488_303_E03_012.fsa	165	23.7	1.24	K33	33	FARNA	Mowi
2659_1488_304_F03_011.fsa	84	19	1.22	K31	31	Hybr	Figgjo x Mowi
2659_1488_305_G03_010.fsa	79	19	1.15	K2	2	Wild	ARNA
2659_1488_306_H03_009.fsa	50	16.2	1.18	K15	15	Wild	Vosso
2659_1488_307_A04_016.fsa	140	22.9	1.17	K53	53	Hybr	Mowi X Figgjo
2659_1488_308_B04_015.fsa	108	20.5	1.25	K25	25	Hybr	Mowi X Figgjo
2659_1488_309_C04_014.fsa	51	16.2	1.2	K39	39	Wild	Figgjo
2659_1488_310_E04_012.fsa	119	21	1.28	K45	45	Hybr	Mowi X Figgjo
2659_1488_311_F04_011.fsa	22	12.1	1.24	K39	39	Wild	Figgjo
2659_1488_312_G04_010.fsa	60	17.9	1.05	K6	6	Wild	ARNA
2659_1488_313_H04_009.fsa	198	25.3	1.22	K46	46	FARNA	Mowi
2659_1488_314_A05_024.fsa	298	28.3	1.31	K54	54	FARNA	Mowi
2659_1488_315_B05_023.fsa	219	25.6	1.31	K26	26	FARNA	Mowi
2659_1488_316_C05_022.fsa	252	26.9	1.29	K34	34	FARNA	Mowi
2659_1488_317_D05_021.fsa	54	16.4	1.22	K19	19	Wild	Vosso
2659_1488_318_E05_020.fsa	81	18.7	1.24	K41	41	Hybr	Mowi X Figgjo
2659_1488_319_F05_019.fsa	44	15.7	1.14	K4	4	Wild	ARNA
2659_1488_320_G05_018.fsa	30	14	1.09	K3	3	Wild	ARNA
2660_1488_321_A06_024.fsa	15	11.7	0.94	K32	32	Hybr	Figgjo x Mowi
2660_1488_322_B06_023.fsa	104	21	1.12	K48	48	Hybr	Figgjo x Mowi
2660_1488_323_C06_022.fsa	226	26.2	1.26	K42	42	FARNA	Mowi
2660_1488_324_D06_021.fsa	339	30.7	1.17	K42	42	FARNA	Mowi
2660_1488_325_E06_020.fsa	67	18.1	1.13	K47	47	Wild	Figgjo
2660_1488_326_F06_019.fsa	90	20	1.13	K37	37	Hybr	Mowi X Figgjo
2660_1488_327_G06_018.fsa	78	18.1	1.32	K44	44	Hybr	Figgjo x Mowi
2660_1488_328_H06_017.fsa	79	19	1.15	K31	31	Hybr	Figgjo x Mowi
2660_1488_329_A07_032.fsa	148	21.9	1.41	K41	41	Hybr	Mowi X Figgjo
2660_1488_330_B07_031.fsa	106	21	1.14	K19	19	Wild	Vosso
2660_1488_331_C07_030.fsa	28	12.8	1.34	K16	16	Wild	Vosso
2660_1488_332_D07_029.fsa	113	21.4	1.15	K45	45	Hybr	Mowi X Figgjo
2660_1488_333_E07_028.fsa	324	29.8	1.22	K34	34	FARNA	Mowi
2660_1488_334_F07_027.fsa	182	23.7	1.37	K26	26	FARNA	Mowi
2660_1488_335_G07_026.fsa	94	19.8	1.21	K52	52	Hybr	Figgjo x Mowi
2660_1488_336_H07_025.fsa	58	17	1.18	K47	47	Wild	Figgjo
2660_1488_337_A08_032.fsa	90	19.7	1.18	K29	29	Hybr	Mowi X Figgjo
2660_1488_338_B08_031.fsa	85	19.1	1.22	K2	2	Wild	ARNA
2660_1488_339_C08_030.fsa	82	18.9	1.21	K29	29	Hybr	Mowi X Figgjo
2660_1488_340_D08_029.fsa	119	21.5	1.2	K52	52	Hybr	Figgjo x Mowi
2660_1488_341_E08_028.fsa	53	16.4	1.2	K20	20	Wild	Vosso
2660_1488_342_F08_027.fsa	161	22.8	1.36	K42	42	FARNA	Mowi
2660_1488_343_G08_026.fsa	29	14.2	1.01	K23	23	Wild	Figgjo
2660_1488_344_H08_025.fsa	26	12.9	1.21	K16	16	Wild	Vosso
2660_1488_345_A09_040.fsa	43	15.1	1.25	K3	3	Wild	ARNA
2660_1488_346_B09_039.fsa	36	14.7	1.13	K55	55	Wild	Figgjo
2660_1488_347_C09_038.fsa	71	18.9	1.05	K37	37	Hybr	Mowi X Figgjo
2660_1488_348_D09_037.fsa	45	15.5	1.21	K2	2	Wild	ARNA
2660_1488_349_E09_036.fsa	53	16.5	1.18	K43	43	Wild	Figgjo
2660_1488_350_F09_035.fsa	217	24.8	1.42	K46	46	FARNA	Mowi
2660_1488_351_G09_034.fsa	97	20	1.21	K29	29	Hybr	Mowi X Figgjo
2660_1488_352_H09_033.fsa	264	28.7	1.12	K50	50	FARNA	Mowi
2660_1488_353_A10_040.fsa	85	19.4	1.16	K32	32	Hybr	Figgjo x Mowi
2660_1488_354_B10_039.fsa	37	14.5	1.21	K19	19	Wild	Vosso
2660_1488_355_C10_038.fsa	30	13.6	1.19	K37	37	Hybr	Mowi X Figgjo
2660_1488_356_D10_037.fsa	36	14.5	1.18	K51	51	Wild	Figgjo
2660_1488_357_E10_036.fsa	72	18.4	1.16	K1	1	Wild	ARNA
2660_1488_358_F10_035.fsa	103	20.4	1.21	K44	44	Hybr	Figgjo x Mowi
2660_1488_359_G10_034.fsa	226	25.5	1.36	K26	26	FARNA	Mowi
2660_1488_360_H10_033.fsa	97	20	1.21	K32	32	Hybr	Figgjo x Mowi
2660_1488_361_A11_048.fsa	154	22.8	1.3	K46	46	FARNA	Mowi
2660_1488_362_B11_047.fsa	112	27.9	0.52	K44	44	Hybr	Figgjo x Mowi
2660_1488_363_C11_046.fsa	79	18.6	1.23	K15	15	Wild	Vosso
2660_1488_364_D11_045.fsa	310	29.8	1.17	K50	50	FARNA	Mowi
2660_1488_365_E11_044.fsa	115	21.4	1.17	K37	37	Hybr	Mowi X Figgjo
2660_1488_366_F11_043.fsa	84	19	1.22	K25	25	Hybr	Mowi X Figgjo
2660_1488_367_G11_042.fsa	117	21	1.26	K33	33	FARNA	Mowi
2660_1488_368_H11_041.fsa	161	23.3	1.27	K50	50	FARNA	Mowi
2660_1488_369_A12_048.fsa	135	21.8	1.3	K26	26	FARNA	Mowi
2660_1488_370_B12_047.fsa	103	20.4	1.21	K25	25	Hybr	Mowi X Figgjo
2660_1488_371_C12_046.fsa	148	23	1.22	K38	38	FARNA	Mowi
2660_1488_372_D12_045.fsa	130	21.9	1.24	K32	32	Hybr	Figgjo x Mowi
2660_1488_373_E12_044.fsa	65	17.5	1.21	K3	3	Wild	ARNA
2660_1488_374_F12_043.fsa	77	18.7	1.18	K2	2	Wild	ARNA
2660_1488_375_G12_042.fsa	43	15.5	1.15	K47	47	Wild	Figgjo
2660_1488_376_H12_041.fsa	60	17.7	1.08	K17	17	Wild	Vosso
2660_1490_377_A01_008.fsa	67	17.8	1.19	K3	3	Wild	ARNA
2660_1490_378_B01_007.fsa	54	16.5	1.2	K3	3	Wild	ARNA
2660_1490_379_C01_006.fsa	119	21.8	1.15	K40	40	Hybr	Figgjo x Mowi
2660_1490_380_D01_005.fsa	57	17.8	1.01	K16	16	Wild	Vosso
2660_1490_381_E01_004.fsa	47	16	1.15	K15	15	Wild	Vosso
2660_1490_382_F01_003.fsa	37	14.9	1.12	K51	51	Wild	Figgjo
2660_1490_383_G01_002.fsa	48	16.3	1.11	K43	43	Wild	Figgjo
2660_1490_384_H01_001.fsa	121	22.6	1.05	K32	32	Hybr	Figgjo x Mowi
2660_1490_385_A02_008.fsa	118	20.9	1.29	K44	44	Hybr	Figgjo x Mowi
2660_1490_386_B02_007.fsa	42	15.8	1.06	K37	37	Hybr	Mowi X Figgjo
2660_1490_387_C02_006.fsa	365	31	1.23	K38	38	FARNA	Mowi
2660_1490_388_D02_005.fsa	161	22.5	1.41	K46	46	FARNA	Mowi
2660_1490_389_E02_004.fsa	172	24.3	1.2	K50	50	FARNA	Mowi
2660_1490_390_F02_003.fsa	84	18.9	1.24	K2	2	Wild	ARNA
2660_1490_391_G02_002.fsa	125	21.5	1.26	K46	46	FARNA	Mowi
2660_1490_392_H02_001.fsa	68	17.9	1.19	K31	31	Hybr	Figgjo x Mowi
2660_1490_393_A03_016.fsa	189	24.2	1.33	K54	54	FARNA	Mowi
2660_1490_394_B03_015.fsa	274	27.9	1.26	K50	50	FARNA	Mowi
2660_1490_395_C03_014.fsa	179	23.6	1.36	K46	46	FARNA	Mowi
2660_1490_396_D03_013.fsa	99	19.7	1.29	K32	32	Hybr	Figgjo x Mowi
2660_1490_397_E03_012.fsa	27	12.7	1.32	K4	4	Wild	ARNA
2660_1490_398_F03_011.fsa	16	10.7	1.31	K45	45	Hybr	Mowi X Figgjo
2660_1490_399_G03_010.fsa	52	17.9	0.91	K22	22	Wild	Vosso
2660_1490_400_H03_009.fsa	67	18.2	1.11	K19	19	Wild	Vosso
2661_1490_401_B04_015.fsa	99	19	1.44	K53	53	Hybr	Mowi X Figgjo
2661_1490_402_C04_014.fsa	233	26.5	1.25	K54	54	FARNA	Mowi
2661_1490_403_D04_013.fsa	160	23.7	1.2	K49	49	Hybr	Mowi X Figgjo
2661_1490_404_E04_012.fsa	93	20.2	1.13	K48	48	Hybr	Figgjo x Mowi
2661_1490_405_F04_011.fsa	60	17.4	1.14	K2	2	Wild	ARNA
2661_1490_406_G04_010.fsa	240	26	1.37	K38	38	FARNA	Mowi
2661_1490_407_H04_009.fsa	33	13.6	1.31	K19	19	Wild	Vosso
2661_1490_408_A05_024.fsa	53	17	1.08	K39	39	Wild	Figgjo
2661_1490_409_B05_023.fsa	58	17.3	1.12	K22	22	Wild	Vosso
2661_1490_410_C05_022.fsa	138	22	1.3	K41	41	Hybr	Mowi X Figgjo
2661_1490_411_D05_021.fsa	70	18.3	1.14	K17	17	Wild	Vosso
2661_1490_412_E05_020.fsa	70	18	1.2	K25	25	Hybr	Mowi X Figgjo
2661_1490_413_F05_019.fsa	25	12.8	1.19	K55	55	Wild	Figgjo
2661_1490_414_G05_018.fsa	66	17.9	1.15	K52	52	Hybr	Figgjo x Mowi
2661_1490_415_H05_017.fsa	92	19.3	1.28	K41	41	Hybr	Mowi X Figgjo
2661_1490_416_A06_024.fsa	262	27.5	1.26	K42	42	FARNA	Mowi
2661_1490_417_B06_023.fsa	56	17.2	1.1	K1	1	Wild	ARNA
2661_1490_418_C06_022.fsa	55	17	1.12	K51	51	Wild	Figgjo
2661_1490_419_D06_021.fsa	45	16	1.1	K22	22	Wild	Vosso
2661_1490_420_E06_020.fsa	66	17.8	1.17	K51	51	Wild	Figgjo
2661_1490_421_F06_019.fsa	66	17.7	1.19	K15	15	Wild	Vosso
2661_1490_422_G06_018.fsa	62	17.3	1.2	K5	5	Wild	ARNA
2661_1490_423_H06_017.fsa	76	18.3	1.24	K25	25	Hybr	Mowi X Figgjo
2661_1490_424_A07_032.fsa	39	15	1.16	K4	4	Wild	ARNA
2661_1490_425_B07_031.fsa	170	23.1	1.38	K38	38	FARNA	Mowi
2661_1490_426_C07_030.fsa	90	19.7	1.18	K45	45	Hybr	Mowi X Figgjo
2661_1490_427_D07_029.fsa	420	33.5	1.12	K34	34	FARNA	Mowi
2661_1490_428_E07_028.fsa	145	22.8	1.22	K34	34	FARNA	Mowi
2661_1490_429_F07_027.fsa	138	22.3	1.24	K42	42	FARNA	Mowi
2661_1490_430_G07_026.fsa	160	23.5	1.23	K40	40	Hybr	Figgjo x Mowi
2661_1490_431_H07_025.fsa	68	17.8	1.21	K44	44	Hybr	Figgjo x Mowi
2661_1490_432_A08_032.fsa	62	17.2	1.22	K37	37	Hybr	Mowi X Figgjo
2661_1490_433_B08_031.fsa	63	17.5	1.18	K16	16	Wild	Vosso
2661_1490_434_C08_030.fsa	52	16.8	1.1	K22	22	Wild	Vosso
2661_1490_435_D08_029.fsa	43	15.5	1.15	K37	37	Hybr	Mowi X Figgjo
2661_1490_436_E08_028.fsa	72	18.7	1.1	K19	19	Wild	Vosso
2661_1490_437_F08_027.fsa	62	17.6	1.14	K49	49	Hybr	Mowi X Figgjo
2661_1490_438_G08_026.fsa	44	15.9	1.09	K55	55	Wild	Figgjo
2661_1490_439_H08_025.fsa	47	15.7	1.21	K16	16	Wild	Vosso
2661_1490_440_A09_040.fsa	232	27.3	1.14	K34	34	FARNA	Mowi
2661_1490_441_B09_039.fsa	40	15.5	1.07	K5	5	Wild	ARNA
2661_1490_442_C09_038.fsa	60	17.3	1.16	K18	18	Wild	Vosso
2661_1490_443_D09_037.fsa	98	20	1.23	K32	32	Hybr	Figgjo x Mowi
2661_1490_444_F09_035.fsa	61	18	1.05	K31	31	Hybr	Figgjo x Mowi
2661_1490_445_G09_034.fsa	188	24.4	1.29	K46	46	FARNA	Mowi
2661_1490_446_H09_033.fsa	172	23.9	1.26	K54	54	FARNA	Mowi
2661_1490_447_A10_040.fsa	100	20.2	1.21	K40	40	Hybr	Figgjo x Mowi
2661_1490_448_B10_039.fsa	87	19.3	1.21	K40	40	Hybr	Figgjo x Mowi
2661_1490_449_C10_038.fsa	91	19.7	1.19	K25	25	Hybr	Mowi X Figgjo
2661_1490_450_D10_037.fsa	47	16.1	1.13	K20	20	Wild	Vosso
2661_1490_451_E10_036.fsa	82	19	1.2	K41	41	Hybr	Mowi X Figgjo
2661_1490_452_F10_035.fsa	91	19.8	1.17	K40	40	Hybr	Figgjo x Mowi
2661_1490_453_G10_034.fsa	79	19.1	1.13	K40	40	Hybr	Figgjo x Mowi
2661_1490_454_H10_033.fsa	78	18.6	1.21	K18	18	Wild	Vosso
2661_1490_455_A11_048.fsa	70	18.2	1.16	K5	5	Wild	ARNA
2661_1490_456_B11_047.fsa	36	15	1.07	K5	5	Wild	ARNA
2661_1490_457_C11_046.fsa	76	18.9	1.13	K1	1	Wild	ARNA
2661_1490_458_D11_045.fsa	75	18.5	1.18	K2	2	Wild	ARNA
2661_1490_459_E11_044.fsa	70	18.1	1.18	K24	24	Hybr	Figgjo x Mowi
2661_1490_460_F11_043.fsa	96	20.3	1.15	K19	19	Wild	Vosso
2661_1490_461_G11_042.fsa	72	17.8	1.28	K44	44	Hybr	Figgjo x Mowi
2661_1490_462_H11_041.fsa	97	19.5	1.31	K41	41	Hybr	Mowi X Figgjo
2661_1490_463_A12_048.fsa	34	14.2	1.19	K47	47	Wild	Figgjo
2661_1490_464_B12_047.fsa	50	16.3	1.15	K1	1	Wild	ARNA
2661_1490_465_C12_046.fsa	19	11.8	1.16	K16	16	Wild	Vosso
2661_1490_466_D12_045.fsa	88	20	1.1	K17	17	Wild	Vosso
2661_1490_467_E12_044.fsa	230	26	1.31	K42	42	FARNA	Mowi
2661_1490_468_F12_043.fsa	210	26.4	1.14	K50	50	FARNA	Mowi
2661_1490_469_G12_042.fsa	91	19.9	1.15	K37	37	Hybr	Mowi X Figgjo
2661_1490_470_H12_041.fsa	121	21.8	1.17	K53	53	Hybr	Mowi X Figgjo
2661_1491_471_A01_008.fsa	204	25.2	1.27	K33	33	FARNA	Mowi
2661_1491_472_B01_007.fsa	78	19	1.14	K45	45	Hybr	Mowi X Figgjo
2661_1491_473_C01_006.fsa	90	19.2	1.27	K29	29	Hybr	Mowi X Figgjo
2661_1491_474_D01_005.fsa	79	18.5	1.25	K44	44	Hybr	Figgjo x Mowi
2661_1491_475_E01_004.fsa	44	16.2	1.03	K5	5	Wild	ARNA
2661_1491_476_F01_003.fsa	26	13.2	1.13	K16	16	Wild	Vosso
2661_1491_477_G01_002.fsa	187	25.4	1.14	K50	50	FARNA	Mowi
2661_1491_478_H01_001.fsa	117	21	1.26	K33	33	FARNA	Mowi
2661_1491_479_A02_008.fsa	180	24.5	1.22	K46	46	FARNA	Mowi
2661_1491_480_B02_007.fsa	98	20	1.23	K44	44	Hybr	Figgjo x Mowi
2662_1491_481_D02_005.fsa	103	20	1.29	K41	41	Hybr	Mowi X Figgjo
2662_1491_482_E02_004.fsa	215	25.4	1.31	K54	54	FARNA	Mowi
2662_1491_483_F02_003.fsa	64	17.4	1.21	K43	43	Wild	Figgjo
2662_1491_484_G02_002.fsa	66	17.5	1.23	K6	6	Wild	ARNA
2662_1491_485_H02_001.fsa	80	18.9	1.18	K49	49	Hybr	Mowi X Figgjo
2662_1491_486_A03_016.fsa	195	24.8	1.28	K46	46	FARNA	Mowi
2662_1491_487_B03_015.fsa	58	17.5	1.08	K17	17	Wild	Vosso
2662_1491_488_C03_014.fsa	159	23.2	1.27	K41	41	Hybr	Mowi X Figgjo
2662_1491_489_D03_013.fsa	50	16	1.22	K4	4	Wild	ARNA
2662_1491_490_E03_012.fsa	203	25.7	1.2	K50	50	FARNA	Mowi
2662_1491_491_F03_011.fsa	51	16.4	1.16	K2	2	Wild	ARNA
2662_1491_492_G03_010.fsa	61	17.5	1.14	K51	51	Wild	Figgjo
2662_1491_493_H03_009.fsa	32	14	1.17	K55	55	Wild	Figgjo
2662_1491_494_A04_016.fsa	33	14.1	1.18	K43	43	Wild	Figgjo
2662_1491_495_B04_015.fsa	19	12	1.1	K32	32	Hybr	Figgjo x Mowi
2662_1491_496_C04_014.fsa	24	12.5	1.23	K4	4	Wild	ARNA
2662_1491_497_D04_013.fsa	119	21.4	1.21	K48	48	Hybr	Figgjo x Mowi
2662_1491_498_E04_012.fsa	122	26.4	0.66	K50	50	FARNA	Mowi
2662_1491_499_F04_011.fsa	54	17.3	1.04	K23	23	Wild	Figgjo
2662_1491_500_G04_010.fsa	96	19.5	1.29	K17	17	Wild	Vosso
2662_1491_501_H04_009.fsa	319	30.1	1.17	K34	34	FARNA	Mowi
2662_1491_502_A05_024.fsa	120	21	1.3	K24	24	Hybr	Figgjo x Mowi
2662_1491_503_B05_023.fsa	110	21.2	1.15	K49	49	Hybr	Mowi X Figgjo
2662_1491_504_C05_022.fsa	71	17.8	1.26	K2	2	Wild	ARNA
2662_1491_505_D05_021.fsa	104	20.9	1.14	K32	32	Hybr	Figgjo x Mowi
2662_1491_506_E05_020.fsa	272	27	1.38	K42	42	FARNA	Mowi
2662_1491_507_F05_019.fsa	95	20	1.19	K32	32	Hybr	Figgjo x Mowi
2662_1491_508_G05_018.fsa	95	19.6	1.26	K1	1	Wild	ARNA
2662_1491_509_H05_017.fsa	128	21.9	1.22	K45	45	Hybr	Mowi X Figgjo
2662_1491_510_A06_024.fsa	224	26.5	1.2	K42	42	FARNA	Mowi
2662_1491_511_B06_023.fsa	104	20.7	1.17	K40	40	Hybr	Figgjo x Mowi
2662_1491_512_C06_022.fsa	67	18.1	1.13	K15	15	Wild	Vosso
2662_1491_513_D06_021.fsa	204	25.2	1.27	K34	34	FARNA	Mowi
2662_1491_514_E06_020.fsa	90	19.8	1.16	K52	52	Hybr	Figgjo x Mowi
2662_1491_515_F06_019.fsa	84	19	1.22	K24	24	Hybr	Figgjo x Mowi
2662_1491_516_G06_018.fsa	210	24.8	1.38	K26	26	FARNA	Mowi
2662_1491_517_H06_017.fsa	60	17.2	1.18	K1	1	Wild	ARNA
2662_1491_518_A07_032.fsa	96	19.4	1.31	K45	45	Hybr	Mowi X Figgjo
2662_1491_519_B07_031.fsa	80	18.7	1.22	K52	52	Hybr	Figgjo x Mowi
2662_1491_520_C07_030.fsa	37	14.8	1.14	K43	43	Wild	Figgjo
2662_1491_521_D07_029.fsa	77	18.6	1.2	K44	44	Hybr	Figgjo x Mowi
2662_1491_522_E07_028.fsa	86	19.8	1.11	K25	25	Hybr	Mowi X Figgjo
2662_1491_523_F07_027.fsa	90	19.5	1.21	K25	25	Hybr	Mowi X Figgjo
2662_1491_524_G07_026.fsa	88	19.5	1.19	K32	32	Hybr	Figgjo x Mowi
2662_1491_525_H07_025.fsa	46	15.5	1.24	K47	47	Wild	Figgjo
2662_1491_526_A08_032.fsa	125	21.7	1.22	K41	41	Hybr	Mowi X Figgjo
2662_1491_527_B08_031.fsa	194	24.9	1.26	K50	50	FARNA	Mowi
2662_1491_528_C08_030.fsa	117	21.2	1.23	K41	41	Hybr	Mowi X Figgjo
2662_1491_529_D08_029.fsa	209	25.2	1.31	K50	50	FARNA	Mowi
2662_1491_530_E08_028.fsa	68	18	1.17	K49	49	Hybr	Mowi X Figgjo
2662_1491_531_F08_027.fsa	46	16.2	1.08	K31	31	Hybr	Figgjo x Mowi
2662_1491_532_G08_026.fsa	45	15.8	1.14	K51	51	Wild	Figgjo
2662_1491_533_H08_025.fsa	115	21.2	1.21	K32	32	Hybr	Figgjo x Mowi
2662_1491_534_A09_040.fsa	71	18.5	1.12	K17	17	Wild	Vosso
2662_1491_535_B09_039.fsa	210	25.6	1.25	K54	54	FARNA	Mowi
2662_1491_536_C09_038.fsa	42	15.2	1.2	K45	45	Hybr	Mowi X Figgjo
2662_1491_537_D09_037.fsa	53	17	1.08	K55	55	Wild	Figgjo
2662_1491_538_E09_036.fsa	68	18.1	1.15	K25	25	Hybr	Mowi X Figgjo
2662_1491_539_F09_035.fsa	54	17	1.1	K23	23	Wild	Figgjo
2662_1491_540_G09_034.fsa	68	18.3	1.11	K37	37	Hybr	Mowi X Figgjo
2662_1491_541_H09_033.fsa	144	22.8	1.21	K48	48	Hybr	Figgjo x Mowi
2662_1491_542_A10_040.fsa	58	16.8	1.22	K5	5	Wild	ARNA
2662_1491_543_B10_039.fsa	106	21	1.14	K49	49	Hybr	Mowi X Figgjo
2662_1491_544_C10_038.fsa	41	15.3	1.14	K4	4	Wild	ARNA
2662_1491_545_D10_037.fsa	74	18.6	1.15	K49	49	Hybr	Mowi X Figgjo
2662_1491_546_F10_035.fsa	142	22.9	1.18	K48	48	Hybr	Figgjo x Mowi
2662_1491_547_G10_034.fsa	60	17.2	1.18	K15	15	Wild	Vosso
2662_1491_548_H10_033.fsa	78	19	1.14	K37	37	Hybr	Mowi X Figgjo
2662_1491_549_A11_048.fsa	92	19.7	1.2	K40	40	Hybr	Figgjo x Mowi
2662_1491_550_B11_047.fsa	91	19.6	1.21	K45	45	Hybr	Mowi X Figgjo
2662_1491_551_C11_046.fsa	45	15.3	1.26	K51	51	Wild	Figgjo
2662_1491_552_D11_045.fsa	40	15	1.19	K43	43	Wild	Figgjo
2662_1491_553_E11_044.fsa	187	24.4	1.29	K46	46	FARNA	Mowi
2662_1491_554_F11_043.fsa	119	21.8	1.15	K40	40	Hybr	Figgjo x Mowi
2662_1491_555_G11_042.fsa	250	27.3	1.23	K34	34	FARNA	Mowi
2662_1491_556_H11_041.fsa	67	18.1	1.13	K31	31	Hybr	Figgjo x Mowi
2662_1491_557_A12_048.fsa	142	22.5	1.25	K26	26	FARNA	Mowi
2662_1491_558_B12_047.fsa	113	21	1.22	K34	34	FARNA	Mowi
2662_1491_559_C12_046.fsa	52	16.6	1.14	K3	3	Wild	ARNA
2662_1491_560_D12_045.fsa	93	19.8	1.2	K44	44	Hybr	Figgjo x Mowi
2663_1491_561_E12_044.fsa	42	15.5	1.13	K6	6	Wild	ARNA
2663_1491_562_F12_043.fsa	23	12.5	1.18	K47	47	Wild	Figgjo
2663_1491_563_G12_042.fsa	164	23.7	1.23	K32	32	Hybr	Figgjo x Mowi
2663_1491_564_H12_041.fsa	62	17.6	1.14	K6	6	Wild	ARNA
2663_1492_565_A01_008.fsa	113	21.5	1.14	K48	48	Hybr	Figgjo x Mowi
2663_1492_566_B01_007.fsa	94	20	1.18	K19	19	Wild	Vosso
2663_1492_567_C01_006.fsa	210	25.6	1.25	K34	34	FARNA	Mowi
2663_1492_568_D01_005.fsa	90	19.1	1.29	K29	29	Hybr	Mowi X Figgjo
2663_1492_569_E01_004.fsa	77	18.2	1.28	K25	25	Hybr	Mowi X Figgjo
2663_1492_570_F01_003.fsa	40	14.9	1.21	K47	47	Wild	Figgjo
2663_1492_571_G01_002.fsa	85	19	1.24	K6	6	Wild	ARNA
2663_1492_572_H01_001.fsa	294	28.8	1.23	K42	42	FARNA	Mowi
2663_1492_573_A02_008.fsa	215	25.6	1.28	K54	54	FARNA	Mowi
2663_1492_574_B02_007.fsa	45	16	1.1	K5	5	Wild	ARNA
2663_1492_575_C02_006.fsa	212	25.3	1.31	K54	54	FARNA	Mowi
2663_1492_576_D02_005.fsa	330	30.1	1.21	K38	38	FARNA	Mowi
2663_1492_577_E02_004.fsa	164	23.1	1.33	K54	54	FARNA	Mowi
2663_1492_578_F02_003.fsa	135	22	1.27	K45	45	Hybr	Mowi X Figgjo
2663_1492_579_G02_002.fsa	125	21.7	1.22	K40	40	Hybr	Figgjo x Mowi
2663_1492_580_H02_001.fsa	352	30.2	1.28	K42	42	FARNA	Mowi
2663_1492_581_A03_016.fsa	141	22.4	1.25	K40	40	Hybr	Figgjo x Mowi
2663_1492_582_B03_015.fsa	128	21.1	1.36	K46	46	FARNA	Mowi
2663_1492_583_C03_014.fsa	139	22	1.31	K29	29	Hybr	Mowi X Figgjo
2663_1492_584_D03_013.fsa	102	20.4	1.2	K48	48	Hybr	Figgjo x Mowi
2663_1492_585_E03_012.fsa	47	16.3	1.09	K19	19	Wild	Vosso
2663_1492_586_F03_011.fsa	30	13.2	1.3	K39	39	Wild	Figgjo
2663_1492_587_G03_010.fsa	64	17.5	1.19	K47	47	Wild	Figgjo
2663_1492_588_H03_009.fsa	48	16.2	1.13	K1	1	Wild	ARNA
2663_1492_589_A04_016.fsa	92	19.5	1.24	K53	53	Hybr	Mowi X Figgjo
2663_1492_590_B04_015.fsa	64	17.9	1.12	K32	32	Hybr	Figgjo x Mowi
2663_1492_591_C04_014.fsa	25	12.9	1.16	K4	4	Wild	ARNA
2663_1492_592_D04_013.fsa	70	17.9	1.22	K52	52	Hybr	Figgjo x Mowi
2663_1492_593_E04_012.fsa	71	18	1.22	K18	18	Wild	Vosso
2663_1492_594_F04_011.fsa	114	21.2	1.2	K29	29	Hybr	Mowi X Figgjo
2663_1492_595_G04_010.fsa	98	19.5	1.32	K18	18	Wild	Vosso
2663_1492_596_H04_009.fsa	59	17.5	1.1	K17	17	Wild	Vosso
2663_1492_597_A05_024.fsa	85	19.1	1.22	K24	24	Hybr	Figgjo x Mowi
2663_1492_598_B05_023.fsa	160	23	1.32	K33	33	FARNA	Mowi
2663_1492_599_C05_022.fsa	126	22.2	1.15	K48	48	Hybr	Figgjo x Mowi
2663_1492_600_D05_021.fsa	158	23.8	1.17	K50	50	FARNA	Mowi
2663_1492_601_E05_020.fsa	144	22.4	1.28	K29	29	Hybr	Mowi X Figgjo
2663_1492_602_F05_019.fsa	54	17.8	0.96	K52	52	Hybr	Figgjo x Mowi
2663_1492_603_G05_018.fsa	35	14.7	1.1	K55	55	Wild	Figgjo
2663_1492_604_H05_017.fsa	240	27.2	1.19	K38	38	FARNA	Mowi
2663_1492_605_A06_024.fsa	90	20	1.13	K37	37	Hybr	Mowi X Figgjo
2663_1492_606_B06_023.fsa	134	22.2	1.22	K53	53	Hybr	Mowi X Figgjo
2663_1492_607_C06_022.fsa	51	16.9	1.06	K51	51	Wild	Figgjo
2663_1492_608_D06_021.fsa	191	25.2	1.19	K34	34	FARNA	Mowi
2663_1492_609_E06_020.fsa	244	28.2	1.09	K50	50	FARNA	Mowi
2663_1492_610_F06_019.fsa	33	14.5	1.08	K47	47	Wild	Figgjo
2663_1492_611_G06_018.fsa	71	18.2	1.18	K39	39	Wild	Figgjo
2663_1492_612_H06_017.fsa	73	18.3	1.19	K31	31	Hybr	Figgjo x Mowi
2663_1492_613_A07_032.fsa	245	26.5	1.32	K26	26	FARNA	Mowi
2663_1492_614_B07_031.fsa	221	25.9	1.27	K38	38	FARNA	Mowi
2663_1492_615_C07_030.fsa	27	13.2	1.17	K22	22	Wild	Vosso
2663_1492_616_D07_029.fsa	50	16.2	1.18	K4	4	Wild	ARNA
2663_1492_617_E07_028.fsa	255	28.5	1.1	K50	50	FARNA	Mowi
2663_1492_618_F07_027.fsa	259	26.6	1.38	K42	42	FARNA	Mowi
2663_1492_619_G07_026.fsa	122	21.3	1.26	K33	33	FARNA	Mowi
2663_1492_620_H07_025.fsa	58	17.1	1.16	K20	20	Wild	Vosso
2663_1492_621_A08_032.fsa	90	19.9	1.14	K49	49	Hybr	Mowi X Figgjo
2663_1492_622_B08_031.fsa	65	18	1.11	K39	39	Wild	Figgjo
2663_1492_623_C08_030.fsa	33	14	1.2	K5	5	Wild	ARNA
2663_1492_624_D08_029.fsa	104	19.5	1.4	K18	18	Wild	Vosso
2663_1492_625_E08_028.fsa	181	24.2	1.28	K34	34	FARNA	Mowi
2663_1492_626_F08_027.fsa	87	19	1.27	K52	52	Hybr	Figgjo x Mowi
2663_1492_627_G08_026.fsa	25	12.5	1.28	K18	18	Wild	Vosso
2663_1492_628_H08_025.fsa	61	17.1	1.22	K47	47	Wild	Figgjo
2663_1492_629_A09_040.fsa	40	14.6	1.29	K19	19	Wild	Vosso
2663_1492_630_B09_039.fsa	63	18.1	1.06	K31	31	Hybr	Figgjo x Mowi
2663_1492_631_C09_038.fsa	165	23.6	1.26	K44	44	Hybr	Figgjo x Mowi
2663_1492_632_D09_037.fsa	69	18.1	1.16	K15	15	Wild	Vosso
2663_1492_633_E09_036.fsa	55	17.4	1.04	K5	5	Wild	ARNA
2663_1492_634_F09_035.fsa	112	20	1.4	K42	42	FARNA	Mowi
2663_1492_635_G09_034.fsa	52	16.3	1.2	K52	52	Hybr	Figgjo x Mowi
2663_1492_636_H09_033.fsa	187	24.8	1.23	K54	54	FARNA	Mowi
2663_1492_637_A10_040.fsa	84	19	1.22	K52	52	Hybr	Figgjo x Mowi
2663_1492_638_B10_039.fsa	128	21.7	1.25	K45	45	Hybr	Mowi X Figgjo
2663_1492_639_C10_038.fsa	67	17.5	1.25	K32	32	Hybr	Figgjo x Mowi
2663_1492_640_D10_037.fsa	22	12	1.27	K4	4	Wild	ARNA
2664_1492_641_F10_035.fsa	46	16	1.12	K3	3	Wild	ARNA
2664_1492_642_G10_034.fsa	33	14.5	1.08	K23	23	Wild	Figgjo
2664_1492_643_H10_033.fsa	98	19.7	1.28	K52	52	Hybr	Figgjo x Mowi
2664_1492_644_A11_048.fsa	190	24.9	1.23	K33	33	FARNA	Mowi
2664_1492_645_B11_047.fsa	55	17.2	1.08	K39	39	Wild	Figgjo
2664_1492_646_C11_046.fsa	144	22.8	1.21	K53	53	Hybr	Mowi X Figgjo
2664_1492_647_D11_045.fsa	52	16.7	1.12	K55	55	Wild	Figgjo
2664_1492_648_E11_044.fsa	129	21.8	1.25	K44	44	Hybr	Figgjo x Mowi
2664_1492_649_F11_043.fsa	100	20	1.25	K53	53	Hybr	Mowi X Figgjo
2664_1492_650_H11_041.fsa	135	21.8	1.3	K50	50	FARNA	Mowi
2664_1492_651_A12_048.fsa	29	13.6	1.15	K39	39	Wild	Figgjo
2664_1492_652_B12_047.fsa	99	20.4	1.17	K40	40	Hybr	Figgjo x Mowi
2664_1492_653_C12_046.fsa	156	23.7	1.17	K54	54	FARNA	Mowi
2664_1492_654_D12_045.fsa	82	19	1.2	K15	15	Wild	Vosso
2664_1492_655_E12_044.fsa	87	18.9	1.29	K52	52	Hybr	Figgjo x Mowi
2664_1492_656_F12_043.fsa	58	17.3	1.12	K4	4	Wild	ARNA
2664_1492_657_G12_042.fsa	141	22.7	1.21	K40	40	Hybr	Figgjo x Mowi
2664_1492_658_H12_041.fsa	49	16	1.2	K45	45	Hybr	Mowi X Figgjo
2664_1493_659_A01_008.fsa	90	19.7	1.18	K52	52	Hybr	Figgjo x Mowi
2664_1493_660_B01_007.fsa	38	17.1	0.76	K32	32	Hybr	Figgjo x Mowi
2664_1493_661_C01_006.fsa	126	21.7	1.23	K26	26	FARNA	Mowi
2664_1493_662_D01_005.fsa	208	24.8	1.36	K26	26	FARNA	Mowi
2664_1493_663_E01_004.fsa	131	21.9	1.25	K49	49	Hybr	Mowi X Figgjo
2664_1493_664_F01_003.fsa	72	18.6	1.12	K29	29	Hybr	Mowi X Figgjo
2664_1493_665_G01_002.fsa	245	27.4	1.19	K34	34	FARNA	Mowi
2664_1493_666_H01_001.fsa	16	10.6	1.34	K3	3	Wild	ARNA
2664_1493_667_A02_008.fsa	52	16.5	1.16	K43	43	Wild	Figgjo
2664_1493_668_B02_007.fsa	68	17.8	1.21	K2	2	Wild	ARNA
2664_1493_669_C02_006.fsa	141	23.1	1.14	K34	34	FARNA	Mowi
2664_1493_670_D02_005.fsa	19	12	1.1	K16	16	Wild	Vosso
2664_1493_671_E02_004.fsa	36	14.9	1.09	K39	39	Wild	Figgjo
2664_1493_672_F02_003.fsa	53	17	1.08	K37	37	Hybr	Mowi X Figgjo
2664_1493_673_G02_002.fsa	135	22.6	1.17	K40	40	Hybr	Figgjo x Mowi
2664_1493_674_H02_001.fsa	46	15.7	1.19	K22	22	Wild	Vosso
2664_1493_675_A03_016.fsa	69	18.1	1.16	K15	15	Wild	Vosso
2664_1493_676_B03_015.fsa	43	15	1.27	K43	43	Wild	Figgjo
2664_1493_677_C03_014.fsa	76	18.9	1.13	K31	31	Hybr	Figgjo x Mowi
2664_1493_678_D03_013.fsa	27	12.7	1.32	K47	47	Wild	Figgjo
2664_1493_679_E03_012.fsa	57	17.1	1.14	K31	31	Hybr	Figgjo x Mowi
2664_1493_680_F03_011.fsa	20	10.9	1.54	K3	3	Wild	ARNA
2664_1493_681_G03_010.fsa	20	12.2	1.1	K5	5	Wild	ARNA
2664_1493_682_H03_009.fsa	80	19	1.17	K24	24	Hybr	Figgjo x Mowi
2664_1493_683_A04_016.fsa	150	22.7	1.28	K26	26	FARNA	Mowi
2664_1493_684_B04_015.fsa	236	27.5	1.13	K50	50	FARNA	Mowi
2664_1493_685_C04_014.fsa	65	17.1	1.3	K6	6	Wild	ARNA
2664_1493_686_D04_013.fsa	83	19	1.21	K32	32	Hybr	Figgjo x Mowi
2664_1493_687_E04_012.fsa	128	21.8	1.24	K33	33	FARNA	Mowi
2664_1493_688_F04_011.fsa	181	24.2	1.28	K46	46	FARNA	Mowi
2664_1493_689_G04_010.fsa	246	27.1	1.24	K54	54	FARNA	Mowi
2664_1493_690_H04_009.fsa	85	19.8	1.1	K31	31	Hybr	Figgjo x Mowi
2664_1493_691_A05_024.fsa	90	19.7	1.18	K48	48	Hybr	Figgjo x Mowi
2664_1493_692_B05_023.fsa	62	17.4	1.18	K23	23	Wild	Figgjo
2664_1493_693_C05_022.fsa	68	18.3	1.11	K25	25	Hybr	Mowi X Figgjo
2664_1493_694_D05_021.fsa	102	20.5	1.18	K19	19	Wild	Vosso
2664_1493_695_E05_020.fsa	140	23	1.15	K48	48	Hybr	Figgjo x Mowi
2664_1493_696_F05_019.fsa	69	18.1	1.16	K40	40	Hybr	Figgjo x Mowi
2664_1493_697_G05_018.fsa	49	15.8	1.24	K19	19	Wild	Vosso
2664_1493_698_H05_017.fsa	38	15.1	1.1	K23	23	Wild	Figgjo
2664_1493_699_A06_024.fsa	31	13.5	1.26	K55	55	Wild	Figgjo
2664_1493_700_B06_023.fsa	26	13.5	1.06	K23	23	Wild	Figgjo
2664_1493_701_C06_022.fsa	53	16.8	1.12	K52	52	Hybr	Figgjo x Mowi
2664_1493_702_D06_021.fsa	27	12.9	1.26	K32	32	Hybr	Figgjo x Mowi
2664_1493_703_E06_020.fsa	147	22.5	1.29	K46	46	FARNA	Mowi
2664_1493_704_F06_019.fsa	68	17.6	1.25	K29	29	Hybr	Mowi X Figgjo
2664_1493_705_G06_018.fsa	189	24.7	1.25	K38	38	FARNA	Mowi
2664_1493_706_H06_017.fsa	175	24.8	1.15	K53	53	Hybr	Mowi X Figgjo
2664_1493_707_A07_032.fsa	104	21	1.12	K48	48	Hybr	Figgjo x Mowi
2664_1493_708_B07_031.fsa	41	15.2	1.17	K4	4	Wild	ARNA
2664_1493_709_C07_030.fsa	91	19.8	1.17	K2	2	Wild	ARNA
2664_1493_710_D07_029.fsa	46	16.2	1.08	K29	29	Hybr	Mowi X Figgjo
2664_1493_711_E07_028.fsa	84	19.4	1.15	K25	25	Hybr	Mowi X Figgjo
2664_1493_712_F07_027.fsa	76	18.7	1.16	K32	32	Hybr	Figgjo x Mowi
2664_1493_713_G07_026.fsa	42	15.5	1.13	K22	22	Wild	Vosso
2664_1493_714_H07_025.fsa	64	17.2	1.26	K18	18	Wild	Vosso
2664_1493_715_A08_032.fsa	87	19	1.27	K29	29	Hybr	Mowi X Figgjo
2664_1493_716_B08_031.fsa	88	19	1.28	K18	18	Wild	Vosso
2664_1493_717_C08_030.fsa	181	24.8	1.19	K33	33	FARNA	Mowi
2664_1493_718_D08_029.fsa	48	16.4	1.09	K15	15	Wild	Vosso
2664_1493_719_E08_028.fsa	160	23.9	1.17	K50	50	FARNA	Mowi
2664_1493_720_F08_027.fsa	53	16.9	1.1	K49	49	Hybr	Mowi X Figgjo
2665_1493_721_H08_025.fsa	25	13.4	1.04	K23	23	Wild	Figgjo
2665_1493_722_A09_040.fsa	196	24.8	1.28	K26	26	FARNA	Mowi
2665_1493_723_B09_039.fsa	101	20.2	1.23	K52	52	Hybr	Figgjo x Mowi
2665_1493_724_C09_038.fsa	154	23.4	1.2	K50	50	FARNA	Mowi
2665_1493_725_D09_037.fsa	307	28.5	1.33	K38	38	FARNA	Mowi
2665_1493_726_E09_036.fsa	34	14.3	1.16	K19	19	Wild	Vosso
2665_1493_727_F09_035.fsa	272	28.2	1.21	K34	34	FARNA	Mowi
2665_1493_728_G09_034.fsa	80	19	1.17	K24	24	Hybr	Figgjo x Mowi
2665_1493_729_H09_033.fsa	84	19.2	1.19	K29	29	Hybr	Mowi X Figgjo
2665_1493_730_A10_040.fsa	138	22.7	1.18	K24	24	Hybr	Figgjo x Mowi
2665_1493_731_B10_039.fsa	97	20.3	1.16	K32	32	Hybr	Figgjo x Mowi
2665_1493_732_C10_038.fsa	105	21.3	1.09	K37	37	Hybr	Mowi X Figgjo
2665_1493_733_D10_037.fsa	24	12.8	1.14	K17	17	Wild	Vosso
2665_1493_734_E10_036.fsa	40	15	1.19	K5	5	Wild	ARNA
2665_1493_735_F10_035.fsa	98	19.7	1.28	K24	24	Hybr	Figgjo x Mowi
2665_1493_736_G10_034.fsa	218	25.7	1.28	K38	38	FARNA	Mowi
2665_1493_737_H10_033.fsa	220	25.4	1.34	K42	42	FARNA	Mowi
2665_1493_738_A11_048.fsa	76	18.2	1.26	K24	24	Hybr	Figgjo x Mowi
2665_1493_739_B11_047.fsa	56	17.2	1.1	K31	31	Hybr	Figgjo x Mowi
2665_1493_740_C11_046.fsa	50	16.5	1.11	K39	39	Wild	Figgjo
2665_1493_741_D11_045.fsa	53	16.6	1.16	K22	22	Wild	Vosso
2665_1493_742_E11_044.fsa	75	18.5	1.18	K15	15	Wild	Vosso
2665_1493_743_F11_043.fsa	67	17.6	1.23	K39	39	Wild	Figgjo
2665_1493_744_G11_042.fsa	95	20	1.19	K31	31	Hybr	Figgjo x Mowi
2665_1493_745_H11_041.fsa	26	13	1.18	K16	16	Wild	Vosso
2665_1493_746_A12_048.fsa	56	17.1	1.12	K43	43	Wild	Figgjo
2665_1493_747_B12_047.fsa	169	24.2	1.19	K33	33	FARNA	Mowi
2665_1493_748_C12_046.fsa	94	20	1.18	K32	32	Hybr	Figgjo x Mowi
2665_1493_749_D12_045.fsa	43	15.7	1.11	K22	22	Wild	Vosso
2665_1493_750_E12_044.fsa	33	14	1.2	K47	47	Wild	Figgjo
2665_1493_751_F12_043.fsa	111	20.9	1.22	K48	48	Hybr	Figgjo x Mowi
2665_1493_752_G12_042.fsa	113	21	1.22	K53	53	Hybr	Mowi X Figgjo
2665_1494_753_B01_007.fsa	51	16.2	1.2	K43	43	Wild	Figgjo
2665_1494_754_C01_006.fsa	69	18.2	1.14	K49	49	Hybr	Mowi X Figgjo
2665_1494_755_D01_005.fsa	40	15.3	1.12	K23	23	Wild	Figgjo
2665_1494_756_E01_004.fsa	38	17.3	0.73	K20	20	Wild	Vosso
2665_1494_757_F01_003.fsa	54	16.5	1.2	K3	3	Wild	ARNA
2665_1494_758_G01_002.fsa	112	21	1.21	K41	41	Hybr	Mowi X Figgjo
2665_1494_759_H01_001.fsa	34	14.3	1.16	K39	39	Wild	Figgjo
2665_1494_760_A02_008.fsa	89	19.7	1.16	K6	6	Wild	ARNA
2665_1494_761_B02_007.fsa	227	25.8	1.32	K38	38	FARNA	Mowi
2665_1494_762_C02_006.fsa	97	20	1.21	K24	24	Hybr	Figgjo x Mowi
2665_1494_763_D02_005.fsa	91	19.8	1.17	K44	44	Hybr	Figgjo x Mowi
2665_1494_764_E02_004.fsa	66	18.1	1.11	K17	17	Wild	Vosso
2665_1494_765_F02_003.fsa	70	18.2	1.16	K29	29	Hybr	Mowi X Figgjo
2665_1494_766_G02_002.fsa	100	19.9	1.27	K25	25	Hybr	Mowi X Figgjo
2665_1494_767_H02_001.fsa	266	27.1	1.34	K38	38	FARNA	Mowi
2665_1494_768_A03_016.fsa	60	16.9	1.24	K4	4	Wild	ARNA
2665_1494_769_B03_015.fsa	75	18.8	1.13	K22	22	Wild	Vosso
2665_1494_770_C03_014.fsa	50	16.3	1.15	K24	24	Hybr	Figgjo x Mowi
2665_1494_771_D03_013.fsa	51	17	1.04	K2	2	Wild	ARNA
2665_1494_772_E03_012.fsa	58	17.8	1.03	K39	39	Wild	Figgjo
2665_1494_773_F03_011.fsa	82	19.4	1.12	K2	2	Wild	ARNA
2665_1494_774_G03_010.fsa	70	18.4	1.12	K39	39	Wild	Figgjo
2665_1494_775_H03_009.fsa	52	16.9	1.08	K47	47	Wild	Figgjo
2665_1494_776_A04_016.fsa	49	16	1.2	K43	43	Wild	Figgjo
2665_1494_777_B04_015.fsa	33	14.6	1.06	K47	47	Wild	Figgjo
2665_1494_778_C04_014.fsa	32	14	1.17	K23	23	Wild	Figgjo
2665_1494_779_D04_013.fsa	42	16	1.03	K51	51	Wild	Figgjo
2665_1494_780_E04_012.fsa	131	22.2	1.2	K44	44	Hybr	Figgjo x Mowi
2665_1494_781_F04_011.fsa	48	16.6	1.05	K43	43	Wild	Figgjo
2665_1494_782_G04_010.fsa	65	18	1.11	K1	1	Wild	ARNA
2665_1494_783_H04_009.fsa	61	17.7	1.1	K19	19	Wild	Vosso
2665_1494_784_A05_024.fsa	52	16.6	1.14	K4	4	Wild	ARNA
2665_1494_785_B05_023.fsa	33	14	1.2	K4	4	Wild	ARNA
2665_1494_786_C05_022.fsa	53	16.4	1.2	K43	43	Wild	Figgjo
2665_1494_787_D05_021.fsa	106	20.6	1.21	K45	45	Hybr	Mowi X Figgjo
2665_1494_788_E05_020.fsa	36	14.9	1.09	K5	5	Wild	ARNA
2665_1494_789_F05_019.fsa	27	12.8	1.29	K4	4	Wild	ARNA
2665_1494_790_G05_018.fsa	42	15.9	1.04	K37	37	Hybr	Mowi X Figgjo
2665_1494_791_H05_017.fsa	55	16.6	1.2	K4	4	Wild	ARNA
2665_1494_792_A06_024.fsa	39	15	1.16	K55	55	Wild	Figgjo
2665_1494_793_B06_023.fsa	30	13.8	1.14	K17	17	Wild	Vosso
2665_1494_794_C06_022.fsa	200	25.6	1.19	K34	34	FARNA	Mowi
2665_1494_795_D06_021.fsa	266	28.1	1.2	K38	38	FARNA	Mowi
2665_1494_796_E06_020.fsa	208	25	1.33	K46	46	FARNA	Mowi
2665_1494_797_F06_019.fsa	112	21.7	1.1	K48	48	Hybr	Figgjo x Mowi
2665_1494_798_G06_018.fsa	44	15.7	1.14	K29	29	Hybr	Mowi X Figgjo
2665_1494_799_H06_017.fsa	60	17.4	1.14	K19	19	Wild	Vosso
2665_1494_800_A07_032.fsa	42	15.5	1.13	K51	51	Wild	Figgjo
2666_1494_801_C07_030.fsa	49	16.3	1.13	K20	20	Wild	Vosso
2666_1494_802_D07_029.fsa	121	21.8	1.17	K48	48	Hybr	Figgjo x Mowi
2666_1494_803_E07_028.fsa	209	26	1.19	K54	54	FARNA	Mowi
2666_1494_804_F07_027.fsa	150	22.2	1.37	K42	42	FARNA	Mowi
2666_1494_805_G07_026.fsa	43	15.5	1.15	K19	19	Wild	Vosso
2666_1494_806_H07_025.fsa	58	17	1.18	K45	45	Hybr	Mowi X Figgjo
2666_1494_807_A08_032.fsa	81	19	1.18	K45	45	Hybr	Mowi X Figgjo
2666_1494_808_B08_031.fsa	59	17	1.2	K29	29	Hybr	Mowi X Figgjo
2666_1494_809_C08_030.fsa	82	19.1	1.18	K48	48	Hybr	Figgjo x Mowi
2666_1494_810_D08_029.fsa	82	19	1.2	K25	25	Hybr	Mowi X Figgjo
2666_1494_811_E08_028.fsa	21	12.2	1.16	K17	17	Wild	Vosso
2666_1494_812_F08_027.fsa	133	21.9	1.27	K26	26	FARNA	Mowi
2666_1494_813_G08_026.fsa	268	27.4	1.3	K34	34	FARNA	Mowi
2666_1494_814_H08_025.fsa	60	17.5	1.12	K18	18	Wild	Vosso
2666_1494_815_A09_040.fsa	80	18.9	1.18	K31	31	Hybr	Figgjo x Mowi
2666_1494_816_B09_039.fsa	108	20.4	1.27	K44	44	Hybr	Figgjo x Mowi
2666_1494_817_C09_038.fsa	285	28.8	1.19	K34	34	FARNA	Mowi
2666_1494_818_D09_037.fsa	56	17	1.14	K1	1	Wild	ARNA
2666_1494_819_E09_036.fsa	87	19.1	1.25	K16	16	Wild	Vosso
2666_1494_820_F09_035.fsa	119	21.1	1.27	K44	44	Hybr	Figgjo x Mowi
2666_1494_821_G09_034.fsa	44	15.9	1.09	K51	51	Wild	Figgjo
2666_1494_822_H09_033.fsa	70	18.1	1.18	K52	52	Hybr	Figgjo x Mowi
2666_1494_823_A10_040.fsa	49	15.5	1.32	K45	45	Hybr	Mowi X Figgjo
2666_1494_824_B10_039.fsa	31	14.3	1.06	K51	51	Wild	Figgjo
2666_1494_825_C10_038.fsa	24	12.7	1.17	K47	47	Wild	Figgjo
2666_1494_826_D10_037.fsa	228	26.7	1.2	K42	42	FARNA	Mowi
2666_1494_827_E10_036.fsa	266	27.2	1.32	K38	38	FARNA	Mowi
2666_1494_828_F10_035.fsa	188	24.8	1.23	K54	54	FARNA	Mowi
2666_1494_829_G10_034.fsa	202	25.4	1.23	K34	34	FARNA	Mowi
2666_1494_830_H10_033.fsa	70	18.5	1.11	K49	49	Hybr	Mowi X Figgjo
2666_1494_831_A11_048.fsa	64	17.9	1.12	K19	19	Wild	Vosso
2666_1494_832_B11_047.fsa	37	17	0.75	K16	16	Wild	Vosso
2666_1494_833_C11_046.fsa	80	19	1.17	K15	15	Wild	Vosso
2666_1494_834_D11_045.fsa	126	21.8	1.22	K44	44	Hybr	Figgjo x Mowi
2666_1494_835_E11_044.fsa	48	16.3	1.11	K23	23	Wild	Figgjo
2666_1494_836_F11_043.fsa	51	16.8	1.08	K17	17	Wild	Vosso
2666_1494_837_G11_042.fsa	107	20.5	1.24	K53	53	Hybr	Mowi X Figgjo
2666_1494_838_H11_041.fsa	38	15	1.13	K51	51	Wild	Figgjo
2666_1494_839_A12_048.fsa	121	21.2	1.27	K44	44	Hybr	Figgjo x Mowi
2666_1494_840_B12_047.fsa	41	15.5	1.1	K51	51	Wild	Figgjo
2666_1494_841_C12_046.fsa	70	18.4	1.12	K47	47	Wild	Figgjo
2666_1494_842_D12_045.fsa	88	19.3	1.22	K45	45	Hybr	Mowi X Figgjo
2666_1494_843_E12_044.fsa	54	16.8	1.14	K22	22	Wild	Vosso
2666_1494_844_F12_043.fsa	83	18.8	1.25	K25	25	Hybr	Mowi X Figgjo
2666_1494_845_G12_042.fsa	44	15.9	1.09	K39	39	Wild	Figgjo
2666_1494_846_H12_041.fsa	65	17.9	1.13	K2	2	Wild	ARNA
2666_1495_847_B01_007.fsa	272	29.5	1.06	K38	38	FARNA	Mowi
2666_1495_848_C01_006.fsa	83	19.8	1.07	K37	37	Hybr	Mowi X Figgjo
2666_1495_849_D01_005.fsa	24	18.7	0.37	K5	5	Wild	ARNA
2666_1495_850_E01_004.fsa	70	18.1	1.18	K16	16	Wild	Vosso
2666_1495_851_F01_003.fsa	54	16.7	1.16	K4	4	Wild	ARNA
2666_1495_852_G01_002.fsa	45	15.7	1.16	K20	20	Wild	Vosso
2666_1495_853_H01_001.fsa	67	17.8	1.19	K6	6	Wild	ARNA
2666_1495_854_A02_008.fsa	43	15.5	1.15	K51	51	Wild	Figgjo
2666_1495_855_C02_006.fsa	102	20	1.28	K45	45	Hybr	Mowi X Figgjo
2666_1495_856_D02_005.fsa	58	17	1.18	K2	2	Wild	ARNA
2666_1495_857_E02_004.fsa	157	22.3	1.42	K46	46	FARNA	Mowi
2666_1495_858_F02_003.fsa	44	13.4	1.83	K22	22	Wild	Vosso
2666_1495_859_G02_002.fsa	74	18.7	1.13	K15	15	Wild	Vosso
2666_1495_860_H02_001.fsa	112	20.8	1.24	K26	26	FARNA	Mowi
2666_1495_861_A03_016.fsa	71	18.2	1.18	K29	29	Hybr	Mowi X Figgjo
2666_1495_862_B03_015.fsa	31	13.5	1.26	K51	51	Wild	Figgjo
2666_1495_863_C03_014.fsa	37	15.2	1.05	K23	23	Wild	Figgjo
2666_1495_864_D03_013.fsa	60	17.4	1.14	K31	31	Hybr	Figgjo x Mowi
2666_1495_865_E03_012.fsa	55	16.8	1.16	K22	22	Wild	Vosso
2666_1495_866_F03_011.fsa	95	20.2	1.15	K53	53	Hybr	Mowi X Figgjo
2666_1495_867_G03_010.fsa	40	14.9	1.21	K23	23	Wild	Figgjo
2666_1495_868_H03_009.fsa	17	11.5	1.12	K19	19	Wild	Vosso
2666_1495_869_A04_016.fsa	49	16.2	1.15	K3	3	Wild	ARNA
2666_1495_870_B04_015.fsa	155	23.5	1.19	K54	54	FARNA	Mowi
2666_1495_871_C04_014.fsa	89	19.5	1.2	K45	45	Hybr	Mowi X Figgjo
2666_1495_872_D04_013.fsa	290	30.2	1.05	K34	34	FARNA	Mowi
2666_1495_873_E04_012.fsa	117	21.5	1.18	K2	2	Wild	ARNA
2666_1495_874_F04_011.fsa	104	20.2	1.26	K52	52	Hybr	Figgjo x Mowi
2666_1495_875_G04_010.fsa	105	20.7	1.18	K45	45	Hybr	Mowi X Figgjo
2666_1495_876_H04_009.fsa	101	20.1	1.24	K45	45	Hybr	Mowi X Figgjo
2666_1495_877_A05_024.fsa	38	15	1.13	K23	23	Wild	Figgjo
2666_1495_878_B05_023.fsa	88	19.1	1.26	K25	25	Hybr	Mowi X Figgjo
2666_1495_879_C05_022.fsa	74	18.8	1.11	K37	37	Hybr	Mowi X Figgjo
2666_1495_880_D05_021.fsa	37	14.7	1.16	K6	6	Wild	ARNA
2667_1495_881_F05_019.fsa	27	12.8	1.29	K43	43	Wild	Figgjo
2667_1495_882_G05_018.fsa	183	25.1	1.16	K34	34	FARNA	Mowi
2667_1495_883_H05_017.fsa	51	17	1.04	K37	37	Hybr	Mowi X Figgjo
2667_1495_884_A06_024.fsa	60	17.3	1.16	K45	45	Hybr	Mowi X Figgjo
2667_1495_885_B06_023.fsa	168	23.8	1.25	K54	54	FARNA	Mowi
2667_1495_886_C06_022.fsa	60	17.3	1.16	K17	17	Wild	Vosso
2667_1495_887_D06_021.fsa	114	20.8	1.27	K46	46	FARNA	Mowi
2667_1495_888_E06_020.fsa	230	26.8	1.19	K42	42	FARNA	Mowi
2667_1495_889_F06_019.fsa	48	15.9	1.19	K17	17	Wild	Vosso
2667_1495_890_G06_018.fsa	26	13	1.18	K16	16	Wild	Vosso
2667_1495_891_H06_017.fsa	80	19	1.17	K52	52	Hybr	Figgjo x Mowi
2667_1495_892_A07_032.fsa	205	25.8	1.19	K33	33	FARNA	Mowi
2667_1495_893_B07_031.fsa	185	24.5	1.26	K26	26	FARNA	Mowi
2667_1495_894_C07_030.fsa	174	24.5	1.18	K54	54	FARNA	Mowi
2667_1495_895_D07_029.fsa	42	15.7	1.09	K5	5	Wild	ARNA
2667_1495_896_E07_028.fsa	110	21.1	1.17	K48	48	Hybr	Figgjo x Mowi
2667_1495_897_F07_027.fsa	198	25	1.27	K54	54	FARNA	Mowi
2667_1495_898_G07_026.fsa	54	16.9	1.12	K3	3	Wild	ARNA
2667_1495_899_H07_025.fsa	65	17.5	1.21	K20	20	Wild	Vosso
2667_1495_900_A08_032.fsa	309	30	1.14	K38	38	FARNA	Mowi
2667_1495_901_B08_031.fsa	29	14.8	0.89	K5	5	Wild	ARNA
2667_1495_902_C08_030.fsa	55	16.7	1.18	K6	6	Wild	ARNA
2667_1495_903_D08_029.fsa	52	17	1.06	K17	17	Wild	Vosso
2667_1495_904_E08_028.fsa	70	18.6	1.09	K17	17	Wild	Vosso
2667_1495_905_F08_027.fsa	28	13.3	1.19	K55	55	Wild	Figgjo
2667_1495_907_H08_025.fsa	99	20.4	1.17	K19	19	Wild	Vosso
2667_1495_908_A09_040.fsa	190	25	1.22	K46	46	FARNA	Mowi
2667_1495_909_B09_039.fsa	52	16.4	1.18	K20	20	Wild	Vosso
2667_1495_910_C09_038.fsa	161	22.9	1.34	K46	46	FARNA	Mowi
2667_1495_911_D09_037.fsa	265	28.5	1.14	K50	50	FARNA	Mowi
2667_1495_912_E09_036.fsa	71	18.6	1.1	K1	1	Wild	ARNA
2667_1495_913_F09_035.fsa	54	17.3	1.04	K51	51	Wild	Figgjo
2667_1495_914_G09_034.fsa	77	18.3	1.26	K31	31	Hybr	Figgjo x Mowi
2667_1495_915_H09_033.fsa	96	20	1.2	K2	2	Wild	ARNA
2667_1495_916_A10_040.fsa	66	17.7	1.19	K22	22	Wild	Vosso
2667_1495_917_B10_039.fsa	89	19.5	1.2	K24	24	Hybr	Figgjo x Mowi
2667_1495_918_C10_038.fsa	145	22.2	1.33	K33	33	FARNA	Mowi
2667_1495_919_D10_037.fsa	99	20.1	1.22	K48	48	Hybr	Figgjo x Mowi
2667_1495_920_E10_036.fsa	181	25	1.16	K54	54	FARNA	Mowi
2667_1495_921_F10_035.fsa	193	24.5	1.31	K46	46	FARNA	Mowi
2667_1495_922_G10_034.fsa	78	19	1.14	K49	49	Hybr	Mowi X Figgjo
2667_1495_923_H10_033.fsa	300	29.2	1.2	K38	38	FARNA	Mowi
2667_1495_924_A11_048.fsa	71	18.2	1.18	K18	18	Wild	Vosso
2667_1495_925_B11_047.fsa	85	19.4	1.16	K15	15	Wild	Vosso
2667_1495_926_C11_046.fsa	57	16.9	1.18	K47	47	Wild	Figgjo
2667_1495_927_D11_045.fsa	65	17.9	1.13	K31	31	Hybr	Figgjo x Mowi
2667_1495_928_E11_044.fsa	56	16.8	1.18	K16	16	Wild	Vosso
2667_1495_929_F11_043.fsa	97	20.3	1.16	K19	19	Wild	Vosso
2667_1495_930_G11_042.fsa	41	16	1	K20	20	Wild	Vosso
2667_1495_931_H11_041.fsa	32	14	1.17	K6	6	Wild	ARNA
2667_1495_932_A12_048.fsa	31	14.2	1.08	K37	37	Hybr	Mowi X Figgjo
2667_1495_933_B12_047.fsa	117	21	1.26	K29	29	Hybr	Mowi X Figgjo
2667_1495_934_C12_046.fsa	207	25.5	1.25	K38	38	FARNA	Mowi
2667_1495_935_D12_045.fsa	266	28.4	1.16	K46	46	FARNA	Mowi
2667_1495_936_E12_044.fsa	233	27.5	1.12	K50	50	FARNA	Mowi
2667_1495_937_F12_043.fsa	86	19.4	1.18	K24	24	Hybr	Figgjo x Mowi
2667_1495_938_G12_042.fsa	61	17.4	1.16	K43	43	Wild	Figgjo
2667_1495_939_H12_041.fsa	82	18.5	1.3	K18	18	Wild	Vosso
2667_1496_940_A01_008.fsa	80	19.2	1.13	K17	17	Wild	Vosso
2667_1496_941_B01_007.fsa	61	18.1	1.03	K37	37	Hybr	Mowi X Figgjo
2667_1496_942_C01_006.fsa	29	13.8	1.1	K51	51	Wild	Figgjo
2667_1496_943_D01_005.fsa	70	18.5	1.11	K55	55	Wild	Figgjo
2667_1496_944_E01_004.fsa	32	14	1.17	K51	51	Wild	Figgjo
2667_1496_945_F01_003.fsa	42	16	1.03	K20	20	Wild	Vosso
2667_1496_946_G01_002.fsa	35	14.2	1.22	K47	47	Wild	Figgjo
2667_1496_947_H01_001.fsa	63	18	1.08	K1	1	Wild	ARNA
2667_1496_948_A02_008.fsa	38	14.8	1.17	K19	19	Wild	Vosso
2667_1496_949_B02_007.fsa	28	13	1.27	K4	4	Wild	ARNA
2667_1496_950_C02_006.fsa	28	13.2	1.22	K17	17	Wild	Vosso
2667_1496_951_D02_005.fsa	26	12.9	1.21	K4	4	Wild	ARNA
2667_1496_952_E02_004.fsa	59	17.4	1.12	K55	55	Wild	Figgjo
2667_1496_953_F02_003.fsa	186	24.1	1.33	K26	26	FARNA	Mowi
2667_1496_954_G02_002.fsa	301	28.4	1.31	K54	54	FARNA	Mowi
2667_1496_955_H02_001.fsa	61	17.5	1.14	K22	22	Wild	Vosso
2667_1496_956_A03_016.fsa	80	19.1	1.15	K40	40	Hybr	Figgjo x Mowi
2667_1496_957_B03_015.fsa	300	29.5	1.17	K54	54	FARNA	Mowi
2667_1496_958_D03_013.fsa	87	19.3	1.21	K20	20	Wild	Vosso
2667_1496_959_E03_012.fsa	146	23.1	1.18	K29	29	Hybr	Mowi X Figgjo
2667_1496_960_F03_011.fsa	69	18.1	1.16	K15	15	Wild	Vosso
2668_1496_961_H03_009.fsa	43	16	1.05	K17	17	Wild	Vosso
2668_1496_962_A04_016.fsa	65	17.4	1.23	K18	18	Wild	Vosso
2668_1496_963_B04_015.fsa	78	18.8	1.17	K16	16	Wild	Vosso
2668_1496_964_C04_014.fsa	86	18.9	1.27	K18	18	Wild	Vosso
2668_1496_965_D04_013.fsa	79	18.7	1.21	K44	44	Hybr	Figgjo x Mowi
2668_1496_966_E04_012.fsa	60	17.6	1.1	K20	20	Wild	Vosso
2668_1496_967_F04_011.fsa	74	18.5	1.17	K17	17	Wild	Vosso
2668_1496_968_G04_010.fsa	93	20.2	1.13	K49	49	Hybr	Mowi X Figgjo
2668_1496_969_H04_009.fsa	222	26.9	1.14	K50	50	FARNA	Mowi
2668_1496_970_A05_024.fsa	72	18.6	1.12	K15	15	Wild	Vosso
2668_1496_971_B05_023.fsa	129	21.7	1.26	K48	48	Hybr	Figgjo x Mowi
2668_1496_972_C05_022.fsa	60	16.8	1.27	K29	29	Hybr	Mowi X Figgjo
2668_1496_973_D05_021.fsa	162	23	1.33	K46	46	FARNA	Mowi
2668_1496_974_E05_020.fsa	277	28.3	1.22	K34	34	FARNA	Mowi
2668_1496_975_F05_019.fsa	198	24.9	1.28	K26	26	FARNA	Mowi
2668_1496_976_G05_018.fsa	70	18	1.2	K43	43	Wild	Figgjo
2668_1496_977_H05_017.fsa	69	17.8	1.22	K24	24	Hybr	Figgjo x Mowi
2668_1496_978_A06_024.fsa	59	16.9	1.22	K3	3	Wild	ARNA
2668_1496_979_B06_023.fsa	77	18.5	1.22	K53	53	Hybr	Mowi X Figgjo
2668_1496_980_C06_022.fsa	256	27.8	1.19	K50	50	FARNA	Mowi
2668_1496_981_D06_021.fsa	64	17.5	1.19	K17	17	Wild	Vosso
2668_1496_982_E06_020.fsa	74	18.2	1.23	K29	29	Hybr	Mowi X Figgjo
2668_1496_983_F06_019.fsa	169	24.5	1.15	K32	32	Hybr	Figgjo x Mowi
2668_1496_984_G06_018.fsa	121	21.7	1.18	K53	53	Hybr	Mowi X Figgjo
2668_1496_985_H06_017.fsa	51	16.3	1.18	K52	52	Hybr	Figgjo x Mowi
2668_1496_986_A07_032.fsa	89	19.2	1.26	K24	24	Hybr	Figgjo x Mowi
2668_1496_987_B07_031.fsa	123	21.1	1.31	K33	33	FARNA	Mowi
2668_1496_988_C07_030.fsa	213	26	1.21	K34	34	FARNA	Mowi
2668_1496_989_D07_029.fsa	92	19.6	1.22	K18	18	Wild	Vosso
2668_1496_990_E07_028.fsa	105	20.5	1.22	K29	29	Hybr	Mowi X Figgjo
2668_1496_991_F07_027.fsa	52	16.3	1.2	K1	1	Wild	ARNA
2668_1496_992_G07_026.fsa	61	17.1	1.22	K24	*	*	*
2668_1496_993_H07_025.fsa	108	20.5	1.25	K53	53	Hybr	Mowi X Figgjo
2668_1496_994_A08_032.fsa	These ARNA		*	K3	3	Wild	ARNA
2668_1496_995_B08_031.fsa	These ARNA		*	K55	55	Wild	Figgjo
2668_1496_996_C08_030.fsa	These ARNA		*	K1	1	Wild	ARNA
2668_1496_997_D08_029.fsa	These ARNA		*	K31	31	Hybr	Figgjo x Mowi
2668_1496_998_E08_028.fsa	These ARNA		*	K50	50	FARNA	Mowi
2668_1496_999_F08_027.fsa	These ARNA		*	K24	24	Hybr	Figgjo x Mowi
2668_1496_1000_G08_026.fsa	These ARNA		*	K42	42	FARNA	Mowi
2668_1496_1001_H08_025.fsa	185	24.5	1.26	K26	26	FARNA	Mowi
2668_1496_1002_A09_040.fsa	130	21.9	1.24	K48	48	Hybr	Figgjo x Mowi
2668_1496_1003_B09_039.fsa	95	20.2	1.15	K32	32	Hybr	Figgjo x Mowi
2668_1496_1004_C09_038.fsa	34	14.6	1.09	K23	23	Wild	Figgjo
2668_1496_1005_D09_037.fsa	79	19.1	1.13	K31	31	Hybr	Figgjo x Mowi
2668_1496_1006_E09_036.fsa	62	17.6	1.14	K4	4	Wild	ARNA
2668_1496_1007_F09_035.fsa	38	15.8	0.96	K20	20	Wild	Vosso
2668_1496_1008_G09_034.fsa	40	15	1.19	K3	3	Wild	ARNA
2668_1496_1009_H09_033.fsa	57	17.5	1.06	K17	17	Wild	Vosso
2668_1496_1010_A10_040.fsa	48	15.3	1.34	K44	44	Hybr	Figgjo x Mowi
2668_1496_1011_B10_039.fsa	108	21	1.17	K44	44	Hybr	Figgjo x Mowi
2668_1496_1012_C10_038.fsa	91	19.8	1.17	K25	25	Hybr	Mowi X Figgjo
2668_1496_1013_D10_037.fsa	41	15.5	1.1	K52	52	Hybr	Figgjo x Mowi
2668_1496_1014_E10_036.fsa	145	22.8	1.22	K53	53	Hybr	Mowi X Figgjo
2668_1496_1015_F10_035.fsa	97	20.2	1.18	K32	32	Hybr	Figgjo x Mowi
2668_1496_1016_G10_034.fsa	46	16.2	1.08	K4	4	Wild	ARNA
2668_1496_1017_H10_033.fsa	54	16.6	1.18	K16	16	Wild	Vosso
2668_1496_1018_A11_048.fsa	40	15.4	1.1	K55	55	Wild	Figgjo
2668_1496_1019_B11_047.fsa	73	19	1.06	K6	6	Wild	ARNA
2668_1496_1020_C11_046.fsa	71	18.5	1.12	K31	31	Hybr	Figgjo x Mowi
2668_1496_1021_D11_045.fsa	50	16.3	1.15	K51	51	Wild	Figgjo
2668_1496_1022_E11_044.fsa	33	14.1	1.18	K43	43	Wild	Figgjo
2668_1496_1023_F11_043.fsa	44	15.4	1.2	K2	2	Wild	ARNA
2668_1496_1024_G11_042.fsa	83	19.2	1.17	K6	6	Wild	ARNA
2668_1496_1025_H11_041.fsa	78	19	1.14	K3	3	Wild	ARNA
2668_1496_1026_A12_048.fsa	79	18.7	1.21	K24	24	Hybr	Figgjo x Mowi
2668_1496_1027_B12_047.fsa	95	19.6	1.26	K24	24	Hybr	Figgjo x Mowi
2668_1496_1028_C12_046.fsa	64	17.6	1.17	K32	32	Hybr	Figgjo x Mowi
2668_1496_1029_D12_045.fsa	60	17.1	1.2	K43	43	Wild	Figgjo
2668_1496_1030_E12_044.fsa	56	16.9	1.16	K51	51	Wild	Figgjo
2668_1496_1031_F12_043.fsa	48	17.4	0.91	K22	22	Wild	Vosso
2668_1496_1032_G12_042.fsa	40	15	1.19	K6	6	Wild	ARNA
2668_1496_1033_H12_041.fsa	27	12.6	1.35	K18	18	Wild	Vosso
2668_1497_1034_A01_008.fsa	224	26.1	1.26	K42	42	FARNA	Mowi
2668_1497_1035_B01_007.fsa	77	18.7	1.18	K44	44	Hybr	Figgjo x Mowi
2668_1497_1036_C01_006.fsa	158	23.1	1.28	K34	34	FARNA	Mowi
2668_1497_1037_D01_005.fsa	109	21.5	1.1	K37	37	Hybr	Mowi X Figgjo
2668_1497_1038_E01_004.fsa	89	19.7	1.16	K39	39	Wild	Figgjo
2668_1497_1039_F01_003.fsa	225	26.5	1.21	K54	54	FARNA	Mowi
2668_1497_1040_G01_002.fsa	108	21.3	1.12	K53	53	Hybr	Mowi X Figgjo
2669_1497_1041_H01_001.fsa	42	15.6	1.11	K51	51	Wild	Figgjo
2669_1497_1042_A02_008.fsa	69	18.1	1.16	K15	15	Wild	Vosso
2669_1497_1043_B02_007.fsa	56	17.2	1.1	K5	5	Wild	ARNA
2669_1497_1044_C02_006.fsa	90	19.4	1.23	K15	15	Wild	Vosso
2669_1497_1045_D02_005.fsa	143	22.6	1.24	K33	33	FARNA	Mowi
2669_1497_1046_E02_004.fsa	94	19.8	1.21	K18	18	Wild	Vosso
2669_1497_1047_F02_003.fsa	51	16.6	1.11	K3	3	Wild	ARNA
2669_1497_1048_G02_002.fsa	84	19	1.22	K24	24	Hybr	Figgjo x Mowi
2669_1497_1049_H02_001.fsa	74	18.6	1.15	K49	49	Hybr	Mowi X Figgjo
2669_1497_1050_A03_016.fsa	83	19.1	1.19	K31	31	Hybr	Figgjo x Mowi
2669_1497_1051_B03_015.fsa	65	18.3	1.06	K2	2	Wild	ARNA
2669_1497_1052_C03_014.fsa	71	18.8	1.07	K2	2	Wild	ARNA
2669_1497_1053_D03_013.fsa	167	23	1.37	K34	34	FARNA	Mowi
2669_1497_1054_E03_012.fsa	82	19.5	1.11	K31	31	Hybr	Figgjo x Mowi
2669_1497_1055_F03_011.fsa	97	20.2	1.18	K40	40	Hybr	Figgjo x Mowi
2669_1497_1056_G03_010.fsa	56	17.1	1.12	K22	22	Wild	Vosso
2669_1497_1057_H03_009.fsa	58	16.9	1.2	K20	20	Wild	Vosso
2669_1497_1058_A04_016.fsa	32	14.3	1.09	K23	23	Wild	Figgjo
2669_1497_1059_B04_015.fsa	171	24.1	1.22	K38	38	FARNA	Mowi
2669_1497_1060_C04_014.fsa	89	19.6	1.18	K52	52	Hybr	Figgjo x Mowi
2669_1497_1061_E04_012.fsa	160	23.4	1.25	K46	46	FARNA	Mowi
2669_1497_1062_F04_011.fsa	59	17.1	1.18	K24	24	Hybr	Figgjo x Mowi
2669_1497_1063_G04_010.fsa	148	22.7	1.27	K26	26	FARNA	Mowi
2669_1497_1064_H04_009.fsa	76	18.9	1.13	K31	31	Hybr	Figgjo x Mowi
2669_1497_1065_A05_024.fsa	143	22.6	1.24	K33	33	FARNA	Mowi
2669_1497_1066_B05_023.fsa	110	20.5	1.28	K25	25	Hybr	Mowi X Figgjo
2669_1497_1067_C05_022.fsa	99	19.7	1.29	K31	31	Hybr	Figgjo x Mowi
2669_1497_1068_D05_021.fsa	241	26.8	1.25	K50	50	FARNA	Mowi
2669_1497_1069_E05_020.fsa	103	20.1	1.27	K24	24	Hybr	Figgjo x Mowi
2669_1497_1070_F05_019.fsa	55	16.3	1.27	K6	6	Wild	ARNA
2669_1497_1071_G05_018.fsa	65	17.5	1.21	K18	18	Wild	Vosso
2669_1497_1072_H05_017.fsa	35	14.5	1.15	K19	19	Wild	Vosso
2669_1497_1073_A06_024.fsa	80	19.1	1.15	K44	44	Hybr	Figgjo x Mowi
2669_1497_1074_B06_023.fsa	185	24.7	1.23	K54	54	FARNA	Mowi
2669_1497_1075_C06_022.fsa	73	18.4	1.17	K49	49	Hybr	Mowi X Figgjo
2669_1497_1076_D06_021.fsa	69	17.9	1.2	K43	43	Wild	Figgjo
2669_1497_1077_E06_020.fsa	63	17.6	1.16	K20	20	Wild	Vosso
2669_1497_1078_F06_019.fsa	64	17.4	1.21	K18	18	Wild	Vosso
2669_1497_1079_G06_018.fsa	255	26.8	1.32	K41	41	Hybr	Mowi X Figgjo
2669_1497_1080_H06_017.fsa	103	21	1.11	K53	53	Hybr	Mowi X Figgjo
2669_1497_1081_A07_032.fsa	64	18	1.1	K2	2	Wild	ARNA
2669_1497_1082_B07_031.fsa	56	17.1	1.12	K47	47	Wild	Figgjo
2669_1497_1083_C07_030.fsa	96	19.3	1.34	K18	18	Wild	Vosso
2669_1497_1084_D07_029.fsa	46	16.2	1.08	K17	17	Wild	Vosso
2669_1497_1085_E07_028.fsa	62	18	1.06	K22	22	Wild	Vosso
2669_1497_1086_F07_027.fsa	96	20.1	1.18	K15	15	Wild	Vosso
2669_1497_1087_G07_026.fsa	82	19.2	1.16	K49	49	Hybr	Mowi X Figgjo
2669_1497_1088_H07_025.fsa	48	16.3	1.11	K4	4	Wild	ARNA
2669_1497_1089_A08_032.fsa	45	16.1	1.08	K1	1	Wild	ARNA
2669_1497_1090_B08_031.fsa	22	12	1.27	K32	32	Hybr	Figgjo x Mowi
2669_1497_1091_C08_030.fsa	154	22	1.45	K24	24	Hybr	Figgjo x Mowi
2669_1497_1092_D08_029.fsa	59	17.2	1.16	K31	31	Hybr	Figgjo x Mowi
2669_1497_1093_E08_028.fsa	196	25.6	1.17	K50	50	FARNA	Mowi
2669_1497_1094_F08_027.fsa	67	17.7	1.21	K18	18	Wild	Vosso
2669_1497_1095_G08_026.fsa	39	14.3	1.33	K32	32	Hybr	Figgjo x Mowi
2669_1497_1096_H08_025.fsa	222	25.8	1.29	K54	54	FARNA	Mowi
2669_1497_1097_A09_040.fsa	80	18.5	1.26	K3	3	Wild	ARNA
2669_1497_1098_B09_039.fsa	77	18.4	1.24	K6	6	Wild	ARNA
2669_1497_1099_C09_038.fsa	79	18.8	1.19	K32	32	Hybr	Figgjo x Mowi
2669_1497_1100_D09_037.fsa	38	15	1.13	K4	4	Wild	ARNA
2669_1497_1101_E09_036.fsa	41	15.6	1.08	K31	31	Hybr	Figgjo x Mowi
2669_1497_1102_F09_035.fsa	61	17.4	1.16	K20	20	Wild	Vosso
2669_1497_1103_G09_034.fsa	94	20.2	1.14	K37	37	Hybr	Mowi X Figgjo
2669_1497_1104_H09_033.fsa	67	17.5	1.25	K44	44	Hybr	Figgjo x Mowi
2669_1497_1105_A10_040.fsa	31	14.2	1.08	K23	23	Wild	Figgjo
2669_1497_1106_B10_039.fsa	46	16.5	1.02	K47	47	Wild	Figgjo
2669_1497_1107_C10_038.fsa	43	15.8	1.09	K47	47	Wild	Figgjo
2669_1497_1108_D10_037.fsa	93	19.3	1.29	K41	41	Hybr	Mowi X Figgjo
2669_1497_1109_E10_036.fsa	75	18.4	1.2	K25	25	Hybr	Mowi X Figgjo
2669_1497_1110_F10_035.fsa	56	16.7	1.2	K6	6	Wild	ARNA
2669_1497_1111_G10_034.fsa	115	21.5	1.16	K32	32	Hybr	Figgjo x Mowi
2669_1497_1112_H10_033.fsa	280	27.8	1.3	K46	46	FARNA	Mowi
2669_1497_1113_A11_048.fsa	98	20.6	1.12	K48	48	Hybr	Figgjo x Mowi
2669_1497_1114_B11_047.fsa	80	18.6	1.24	K24	24	Hybr	Figgjo x Mowi
2669_1497_1115_C11_046.fsa	120	21.4	1.22	K48	48	Hybr	Figgjo x Mowi
2669_1497_1116_D11_045.fsa	42	15	1.24	K6	6	Wild	ARNA
2669_1497_1117_E11_044.fsa	205	25.2	1.28	K50	50	FARNA	Mowi
2669_1497_1118_F11_043.fsa	78	18.8	1.17	K22	22	Wild	Vosso
2669_1497_1119_G11_042.fsa	34	14.5	1.12	K23	23	Wild	Figgjo
2669_1497_1120_H11_041.fsa	191	24	1.38	K46	46	FARNA	Mowi
2670_1497_1121_B12_047.fsa	75	18.8	1.13	K2	2	Wild	ARNA
2670_1497_1122_C12_046.fsa	48	15.8	1.22	K45	45	Hybr	Mowi X Figgjo
2670_1497_1123_D12_045.fsa	62	17.2	1.22	K19	19	Wild	Vosso
2670_1497_1124_E12_044.fsa	165	23.5	1.27	K33	33	FARNA	Mowi
2670_1497_1125_F12_043.fsa	103	20.2	1.25	K25	25	Hybr	Mowi X Figgjo
2670_1497_1126_G12_042.fsa	96	19.4	1.31	K24	24	Hybr	Figgjo x Mowi
2670_1497_1127_H12_041.fsa	56	16.9	1.16	K3	3	Wild	ARNA
2670_1498_1128_B01_007.fsa	41	15.8	1.04	K43	43	Wild	Figgjo
2670_1498_1129_C01_006.fsa	73	18	1.25	K6	6	Wild	ARNA
2670_1498_1130_D01_005.fsa	34	14	1.24	K43	43	Wild	Figgjo
2670_1498_1131_E01_004.fsa	21	12.1	1.19	K39	39	Wild	Figgjo
2670_1498_1132_F01_003.fsa	158	23	1.3	K26	26	FARNA	Mowi
2670_1498_1133_G01_002.fsa	138	22.4	1.23	K44	44	Hybr	Figgjo x Mowi
2670_1498_1134_H01_001.fsa	115	21.4	1.17	K19	19	Wild	Vosso
2670_1498_1135_A02_008.fsa	81	19.2	1.14	K48	48	Hybr	Figgjo x Mowi
2670_1498_1136_B02_007.fsa	51	16.6	1.11	K20	20	Wild	Vosso
2670_1498_1137_C02_006.fsa	25	12.8	1.19	K19	19	Wild	Vosso
2670_1498_1138_D02_005.fsa	42	15	1.24	K6	6	Wild	ARNA
2670_1498_1139_E02_004.fsa	102	20.4	1.2	K53	53	Hybr	Mowi X Figgjo
2670_1498_1140_F02_003.fsa	74	18.2	1.23	K24	24	Hybr	Figgjo x Mowi
2670_1498_1141_G02_002.fsa	106	20.9	1.16	K49	49	Hybr	Mowi X Figgjo
2670_1498_1142_H02_001.fsa	84	18.9	1.24	K29	29	Hybr	Mowi X Figgjo
2670_1498_1143_A03_016.fsa	39	14.9	1.18	K15	15	Wild	Vosso
2670_1498_1144_B03_015.fsa	91	19.5	1.23	K2	2	Wild	ARNA
2670_1498_1145_C03_014.fsa	35	14.4	1.17	K22	22	Wild	Vosso
2670_1498_1146_D03_013.fsa	89	19.2	1.26	K52	52	Hybr	Figgjo x Mowi
2670_1498_1147_E03_012.fsa	48	16	1.17	K16	16	Wild	Vosso
2670_1498_1148_F03_011.fsa	56	17	1.14	K6	6	Wild	ARNA
2670_1498_1149_G03_010.fsa	337	30.9	1.14	K54	54	FARNA	Mowi
2670_1498_1150_H03_009.fsa	288	28.9	1.19	K54	54	FARNA	Mowi
2670_1498_1151_A04_016.fsa	112	21	1.21	K48	48	Hybr	Figgjo x Mowi
2670_1498_1152_B04_015.fsa	67	18.3	1.09	K1	1	Wild	ARNA
2670_1498_1153_C04_014.fsa	54	17.1	1.08	K4	4	Wild	ARNA
2670_1498_1154_D04_013.fsa	95	18.7	1.45	K25	25	Hybr	Mowi X Figgjo
2670_1498_1155_E04_012.fsa	70	18.6	1.09	K16	16	Wild	Vosso
2670_1498_1156_F04_011.fsa	58	17.4	1.1	K1	1	Wild	ARNA
2670_1498_1157_G04_010.fsa	47	16	1.15	K22	22	Wild	Vosso
2670_1498_1158_H04_009.fsa	87	19.8	1.12	K17	17	Wild	Vosso
2670_1498_1159_A05_024.fsa	70	18	1.2	K15	15	Wild	Vosso
2670_1498_1160_B05_023.fsa	62	17.7	1.12	K31	31	Hybr	Figgjo x Mowi
2670_1498_1161_C05_022.fsa	52	16.7	1.12	K3	3	Wild	ARNA
2670_1498_1162_D05_021.fsa	310	29.5	1.21	K34	34	FARNA	Mowi
2670_1498_1163_E05_020.fsa	354	30.4	1.26	K34	34	FARNA	Mowi
2670_1498_1164_F05_019.fsa	336	31	1.13	K34	34	FARNA	Mowi
2670_1498_1165_G05_018.fsa	125	21.9	1.19	K53	53	Hybr	Mowi X Figgjo
2670_1498_1166_H05_017.fsa	51	15.7	1.32	K6	6	Wild	ARNA
2670_1498_1167_A06_024.fsa	60	17	1.22	K49	49	Hybr	Mowi X Figgjo
2670_1498_1168_B06_023.fsa	52	16.5	1.16	K20	20	Wild	Vosso
2670_1498_1169_C06_022.fsa	53	16.6	1.16	K15	15	Wild	Vosso
2670_1498_1170_D06_021.fsa	33	14	1.2	K43	43	Wild	Figgjo
2670_1498_1171_E06_020.fsa	58	17.3	1.12	K4	4	Wild	ARNA
2670_1498_1172_F06_019.fsa	50	16.3	1.15	K5	5	Wild	ARNA
2670_1498_1173_G06_018.fsa	78	18.4	1.25	K32	32	Hybr	Figgjo x Mowi
2670_1498_1174_H06_017.fsa	149	22.7	1.27	K41	41	Hybr	Mowi X Figgjo
2670_1498_1175_A07_032.fsa	130	21.8	1.25	K48	48	Hybr	Figgjo x Mowi
2670_1498_1176_B07_031.fsa	33	14.3	1.13	K51	51	Wild	Figgjo
2670_1498_1177_C07_030.fsa	110	21	1.19	K25	25	Hybr	Mowi X Figgjo
2670_1498_1178_D07_029.fsa	251	27.2	1.25	K38	38	FARNA	Mowi
2670_1498_1179_E07_028.fsa	65	18	1.11	K3	3	Wild	ARNA
2670_1498_1180_F07_027.fsa	180	24.4	1.24	K53	53	Hybr	Mowi X Figgjo
2670_1498_1181_G07_026.fsa	89	19.5	1.2	K25	25	Hybr	Mowi X Figgjo
2670_1498_1182_H07_025.fsa	90	20	1.13	K37	37	Hybr	Mowi X Figgjo
2670_1498_1183_A08_032.fsa	48	16.4	1.09	K39	39	Wild	Figgjo
2670_1498_1184_B08_031.fsa	33	14.6	1.06	K20	20	Wild	Vosso
2670_1498_1185_C08_030.fsa	186	24.5	1.26	K54	54	FARNA	Mowi
2670_1498_1186_D08_029.fsa	178	23.5	1.37	K33	33	FARNA	Mowi
2670_1498_1187_E08_028.fsa	102	20.3	1.22	K29	29	Hybr	Mowi X Figgjo
2670_1498_1188_F08_027.fsa	144	22.8	1.21	K26	26	FARNA	Mowi
2670_1498_1189_G08_026.fsa	56	16.8	1.18	K20	20	Wild	Vosso
2670_1498_1190_H08_025.fsa	209	25.6	1.25	K54	54	FARNA	Mowi
2670_1498_1191_A09_040.fsa	54	16.9	1.12	K47	47	Wild	Figgjo
2670_1498_1192_B09_039.fsa	42	14.5	1.38	K44	44	Hybr	Figgjo x Mowi
2670_1498_1193_C09_038.fsa	69	17.6	1.27	K6	6	Wild	ARNA
2670_1498_1194_D09_037.fsa	150	22.7	1.28	K26	26	FARNA	Mowi
2670_1498_1195_E09_036.fsa	246	26.5	1.32	K46	46	FARNA	Mowi
2670_1498_1196_F09_035.fsa	128	21.9	1.22	K48	48	Hybr	Figgjo x Mowi
2670_1498_1197_G09_034.fsa	54	16.5	1.2	K44	44	Hybr	Figgjo x Mowi
2670_1498_1198_H09_033.fsa	76	18.8	1.14	K22	22	Wild	Vosso
2670_1498_1199_A10_040.fsa	59	17.3	1.14	K55	55	Wild	Figgjo
2670_1498_1200_B10_039.fsa	126	21.5	1.27	K41	41	Hybr	Mowi X Figgjo
2671_1498_1201_D10_037.fsa	332	30.4	1.18	K50	50	FARNA	Mowi
2671_1498_1202_E10_036.fsa	248	27.8	1.15	K34	34	FARNA	Mowi
2671_1498_1203_F10_035.fsa	227	25.4	1.39	K46	46	FARNA	Mowi
2671_1498_1204_G10_034.fsa	95	19.3	1.32	K24	24	Hybr	Figgjo x Mowi
2671_1498_1205_H10_033.fsa	118	21.4	1.2	K45	45	Hybr	Mowi X Figgjo
2671_1498_1206_A11_048.fsa	70	18.2	1.16	K22	22	Wild	Vosso
2671_1498_1207_B11_047.fsa	58	17.4	1.1	K15	15	Wild	Vosso
2671_1498_1208_C11_046.fsa	102	20.5	1.18	K15	15	Wild	Vosso
2671_1498_1209_D11_045.fsa	72	18.5	1.14	K25	25	Hybr	Mowi X Figgjo
2671_1498_1210_E11_044.fsa	80	18.7	1.22	K44	44	Hybr	Figgjo x Mowi
2671_1498_1211_F11_043.fsa	48	16	1.17	K4	4	Wild	ARNA
2671_1498_1212_G11_042.fsa	69	17.8	1.22	K22	22	Wild	Vosso
2671_1498_1213_H11_041.fsa	81	18.9	1.2	K3	3	Wild	ARNA
2671_1498_1214_A12_048.fsa	66	17.2	1.3	K6	6	Wild	ARNA
2671_1498_1215_B12_047.fsa	21	12.5	1.08	K43	43	Wild	Figgjo
2671_1498_1216_C12_046.fsa	288	29	1.18	K38	38	FARNA	Mowi
2671_1498_1217_D12_045.fsa	237	26.5	1.27	K46	46	FARNA	Mowi
2671_1498_1218_E12_044.fsa	100	20	1.25	K18	18	Wild	Vosso
2671_1498_1219_F12_043.fsa	189	25.5	1.14	K54	54	FARNA	Mowi
2671_1498_1220_G12_042.fsa	145	22.8	1.22	K44	44	Hybr	Figgjo x Mowi
2671_1498_1221_H12_041.fsa	55	17	1.12	K47	47	Wild	Figgjo
2671_1499_1222_A01_008.fsa	52	16.1	1.25	K19	19	Wild	Vosso
2671_1499_1223_B01_007.fsa	64	17.8	1.13	K32	32	Hybr	Figgjo x Mowi
2671_1499_1224_C01_006.fsa	53	16.7	1.14	K23	23	Wild	Figgjo
2671_1499_1225_D01_005.fsa	51	16.5	1.14	K3	3	Wild	ARNA
2671_1499_1226_E01_004.fsa	116	20.5	1.35	K33	33	FARNA	Mowi
2671_1499_1227_F01_003.fsa	78	18.8	1.17	K6	6	Wild	ARNA
2671_1499_1228_G01_002.fsa	72	18.3	1.17	K20	20	Wild	Vosso
2671_1499_1229_H01_001.fsa	148	22.6	1.28	K42	42	FARNA	Mowi
2671_1499_1230_A02_008.fsa	41	15.6	1.08	K3	3	Wild	ARNA
2671_1499_1231_C02_006.fsa	228	26.4	1.24	K46	46	FARNA	Mowi
2671_1499_1232_D02_005.fsa	252	27.3	1.24	K46	46	FARNA	Mowi
2671_1499_1233_E02_004.fsa	199	24.8	1.3	K42	42	FARNA	Mowi
2671_1499_1234_F02_003.fsa	222	28.9	0.92	K33	33	FARNA	Mowi
2671_1499_1235_G02_002.fsa	49	16.5	1.09	K5	5	Wild	ARNA
2671_1499_1236_H02_001.fsa	37	14	1.35	K44	44	Hybr	Figgjo x Mowi
2671_1499_1237_A03_016.fsa	62	17.4	1.18	K1	1	Wild	ARNA
2671_1499_1238_B03_015.fsa	44	15.4	1.2	K49	49	Hybr	Mowi X Figgjo
2671_1499_1239_C03_014.fsa	108	20.8	1.2	K32	32	Hybr	Figgjo x Mowi
2671_1499_1240_D03_013.fsa	101	20.3	1.21	K49	49	Hybr	Mowi X Figgjo
2671_1499_1241_E03_012.fsa	115	21.1	1.22	K25	25	Hybr	Mowi X Figgjo
2671_1499_1242_F03_011.fsa	24	12.6	1.2	K43	43	Wild	Figgjo
2671_1499_1243_G03_010.fsa	45	16	1.1	K20	20	Wild	Vosso
2671_1499_1244_H03_009.fsa	93	19.7	1.22	K2	2	Wild	ARNA
2671_1499_1245_A04_016.fsa	422	32.2	1.26	K38	38	FARNA	Mowi
2671_1499_1246_B04_015.fsa	172	24.4	1.18	K33	33	FARNA	Mowi
2671_1499_1247_C04_014.fsa	92	19.2	1.3	K42	42	FARNA	Mowi
2671_1499_1248_D04_013.fsa	46	15.8	1.17	K17	17	Wild	Vosso
2671_1499_1249_E04_012.fsa	59	17	1.2	K6	6	Wild	ARNA
2671_1499_1250_F04_011.fsa	94	20.1	1.16	K32	32	Hybr	Figgjo x Mowi
2671_1499_1251_G04_010.fsa	45	15.8	1.14	K20	20	Wild	Vosso
2671_1499_1252_H04_009.fsa	59	17.3	1.14	K20	20	Wild	Vosso
2671_1499_1253_A05_024.fsa	47	16	1.15	K4	4	Wild	ARNA
2671_1499_1254_B05_023.fsa	59	17.2	1.16	K24	24	Hybr	Figgjo x Mowi
2671_1499_1255_C05_022.fsa	69	18	1.18	K5	5	Wild	ARNA
2671_1499_1256_D05_021.fsa	44	15.1	1.28	K20	20	Wild	Vosso
2671_1499_1257_E05_020.fsa	24	12.7	1.17	K16	16	Wild	Vosso
2671_1499_1258_F05_019.fsa	20	11.8	1.22	K32	32	Hybr	Figgjo x Mowi
2671_1499_1259_G05_018.fsa	229	26.3	1.26	K46	46	FARNA	Mowi
2671_1499_1260_H05_017.fsa	95	19.8	1.22	K37	37	Hybr	Mowi X Figgjo
2671_1499_1261_A06_024.fsa	142	22	1.33	K41	41	Hybr	Mowi X Figgjo
2671_1499_1262_B06_023.fsa	199	25.3	1.23	K50	50	FARNA	Mowi
2671_1499_1263_C06_022.fsa	65	17.4	1.23	K52	52	Hybr	Figgjo x Mowi
2671_1499_1264_D06_021.fsa	88	19.2	1.24	K18	18	Wild	Vosso
2671_1499_1265_E06_020.fsa	68	18	1.17	K39	39	Wild	Figgjo
2671_1499_1266_F06_019.fsa	123	22	1.16	K37	37	Hybr	Mowi X Figgjo
2671_1499_1267_G06_018.fsa	63	17.7	1.14	K31	31	Hybr	Figgjo x Mowi
2671_1499_1268_H06_017.fsa	119	21.3	1.23	K44	44	Hybr	Figgjo x Mowi
2671_1499_1269_A07_032.fsa	64	17.3	1.24	K6	6	Wild	ARNA
2671_1499_1270_B07_031.fsa	241	26.8	1.25	K26	26	FARNA	Mowi
2671_1499_1271_C07_030.fsa	213	21	2.3	K33	33	FARNA	Mowi
2671_1499_1272_D07_029.fsa	140	22.5	1.23	K49	49	Hybr	Mowi X Figgjo
2671_1499_1273_E07_028.fsa	75	18.4	1.2	K15	15	Wild	Vosso
2671_1499_1274_F07_027.fsa	229	27.3	1.13	K33	33	FARNA	Mowi
2671_1499_1275_G07_026.fsa	225	27	1.14	K50	50	FARNA	Mowi
2671_1499_1276_H07_025.fsa	26	12.9	1.21	K3	3	Wild	ARNA
2671_1499_1277_A08_032.fsa	34	14.1	1.21	K4	4	Wild	ARNA
2671_1499_1278_B08_031.fsa	76	18.8	1.14	K37	37	Hybr	Mowi X Figgjo
2671_1499_1279_C08_030.fsa	58	17	1.18	K52	52	Hybr	Figgjo x Mowi
2671_1499_1280_D08_029.fsa	311	30.5	1.1	K38	38	FARNA	Mowi
2672_1499_1281_F08_027.fsa	155	22.9	1.29	K26	26	FARNA	Mowi
2672_1499_1282_G08_026.fsa	286	29.5	1.11	K50	50	FARNA	Mowi
2672_1499_1283_H08_025.fsa	81	18.7	1.24	K15	15	Wild	Vosso
2672_1499_1284_A09_040.fsa	68	18.1	1.15	K49	49	Hybr	Mowi X Figgjo
2672_1499_1285_B09_039.fsa	66	17.8	1.17	K22	22	Wild	Vosso
2672_1499_1286_C09_038.fsa	256	28	1.17	K50	50	FARNA	Mowi
2672_1499_1287_D09_037.fsa	165	23.5	1.27	K33	33	FARNA	Mowi
2672_1499_1288_E09_036.fsa	125	21.5	1.26	K19	19	Wild	Vosso
2672_1499_1289_F09_035.fsa	34	13.8	1.29	K16	16	Wild	Vosso
2672_1499_1290_G09_034.fsa	98	20.2	1.19	K25	25	Hybr	Mowi X Figgjo
2672_1499_1291_H09_033.fsa	123	21.6	1.22	K41	41	Hybr	Mowi X Figgjo
2672_1499_1292_A10_040.fsa	117	21	1.26	K53	53	Hybr	Mowi X Figgjo
2672_1499_1293_B10_039.fsa	41	15.6	1.08	K3	3	Wild	ARNA
2672_1499_1294_C10_038.fsa	33	14.2	1.15	K23	23	Wild	Figgjo
2672_1499_1295_D10_037.fsa	27	13.4	1.12	K16	16	Wild	Vosso
2672_1499_1296_E10_036.fsa	45	15.5	1.21	K23	23	Wild	Figgjo
2672_1499_1297_F10_035.fsa	44	15.6	1.16	K6	6	Wild	ARNA
2672_1499_1298_G10_034.fsa	176	23.9	1.29	K54	54	FARNA	Mowi
2672_1499_1299_H10_033.fsa	231	27.5	1.11	K54	54	FARNA	Mowi
2672_1499_1300_A11_048.fsa	122	21.3	1.26	K41	41	Hybr	Mowi X Figgjo
2672_1499_1301_B11_047.fsa	83	18.8	1.25	K24	24	Hybr	Figgjo x Mowi
2672_1499_1302_C11_046.fsa	61	17.6	1.12	K1	1	Wild	ARNA
2672_1499_1303_D11_045.fsa	90	19	1.31	K5	5	Wild	ARNA
2672_1499_1304_E11_044.fsa	53	16.9	1.1	K37	37	Hybr	Mowi X Figgjo
2672_1499_1305_F11_043.fsa	45	15.6	1.19	K51	51	Wild	Figgjo
2672_1499_1306_G11_042.fsa	93	19.7	1.22	K52	52	Hybr	Figgjo x Mowi
2672_1499_1307_H11_041.fsa	126	22	1.18	K26	26	FARNA	Mowi
2672_1499_1308_A12_048.fsa	182	24.2	1.28	K34	34	FARNA	Mowi
2672_1499_1309_B12_047.fsa	83	19.1	1.19	K49	49	Hybr	Mowi X Figgjo
2672_1499_1310_C12_046.fsa	71	18.2	1.18	K5	5	Wild	ARNA
2672_1499_1311_D12_045.fsa	308	29.2	1.24	K38	38	FARNA	Mowi
2672_1499_1312_E12_044.fsa	167	24.1	1.19	K33	33	FARNA	Mowi
2672_1499_1313_F12_043.fsa	66	18.2	1.09	K31	31	Hybr	Figgjo x Mowi
2672_1499_1314_G12_042.fsa	194	25.1	1.23	K54	54	FARNA	Mowi
2672_1499_1315_H12_041.fsa	61	17.3	1.18	K43	43	Wild	Figgjo
2672_1500_1316_A01_008.fsa	74	18.2	1.23	K18	18	Wild	Vosso
2672_1500_1317_B01_007.fsa	153	21.5	1.54	K24	24	Hybr	Figgjo x Mowi
2672_1500_1318_C01_006.fsa	89	19.3	1.24	K20	20	Wild	Vosso
2672_1500_1319_D01_005.fsa	117	21.3	1.21	K52	52	Hybr	Figgjo x Mowi
2672_1500_1320_E01_004.fsa	244	27.1	1.23	K34	34	FARNA	Mowi
2672_1500_1321_F01_003.fsa	51	16.9	1.06	K48	48	Hybr	Figgjo x Mowi
2672_1500_1322_G01_002.fsa	100	20	1.25	K24	24	Hybr	Figgjo x Mowi
2672_1500_1323_H01_001.fsa	138	22.4	1.23	K54	54	FARNA	Mowi
2672_1500_1324_A02_008.fsa	78	18.9	1.16	K44	44	Hybr	Figgjo x Mowi
2672_1500_1325_B02_007.fsa	17	11.5	1.12	K16	16	Wild	Vosso
2672_1500_1326_C02_006.fsa	86	18.9	1.27	K24	24	Hybr	Figgjo x Mowi
2672_1500_1327_D02_005.fsa	90	18.9	1.33	K18	18	Wild	Vosso
2672_1500_1328_E02_004.fsa	75	18.3	1.22	K6	6	Wild	ARNA
2672_1500_1329_F02_003.fsa	102	21	1.1	K19	19	Wild	Vosso
2672_1500_1330_G02_002.fsa	97	19.9	1.23	K6	6	Wild	ARNA
2672_1500_1331_H02_001.fsa	53	16.9	1.1	K5	5	Wild	ARNA
2672_1500_1332_A03_016.fsa	113	21	1.22	K53	53	Hybr	Mowi X Figgjo
2672_1500_1333_B03_015.fsa	59	17	1.2	K15	15	Wild	Vosso
2672_1500_1334_D03_013.fsa	208	25	1.33	K46	46	FARNA	Mowi
2672_1500_1335_E03_012.fsa	55	16.6	1.2	K5	5	Wild	ARNA
2672_1500_1336_F03_011.fsa	48	16.2	1.13	K55	55	Wild	Figgjo
2672_1500_1337_G03_010.fsa	54	17	1.1	K2	2	Wild	ARNA
2672_1500_1338_H03_009.fsa	31	14	1.13	K19	19	Wild	Vosso
2672_1500_1339_A04_016.fsa	33	14.2	1.15	K47	47	Wild	Figgjo
2672_1500_1340_B04_015.fsa	100	20.6	1.14	K2	2	Wild	ARNA
2672_1500_1341_C04_014.fsa	20	11.9	1.19	K22	22	Wild	Vosso
2672_1500_1342_D04_013.fsa	55	17	1.12	K15	15	Wild	Vosso
2672_1500_1343_E04_012.fsa	42	15.5	1.13	K23	23	Wild	Figgjo
2672_1500_1344_F04_011.fsa	385	32.8	1.09	K34	34	FARNA	Mowi
2672_1500_1345_G04_010.fsa	212	25.4	1.29	K38	38	FARNA	Mowi
2672_1500_1346_H04_009.fsa	269	28.1	1.21	K50	50	FARNA	Mowi
2672_1500_1347_A05_024.fsa	106	20.9	1.16	K48	48	Hybr	Figgjo x Mowi
2672_1500_1348_B05_023.fsa	130	22.4	1.16	K53	53	Hybr	Mowi X Figgjo
2672_1500_1349_C05_022.fsa	68	17.6	1.25	K52	52	Hybr	Figgjo x Mowi
2672_1500_1350_D05_021.fsa	58	16.6	1.27	K48	48	Hybr	Figgjo x Mowi
2672_1500_1351_E05_020.fsa	114	21	1.23	K49	49	Hybr	Mowi X Figgjo
2672_1500_1352_F05_019.fsa	102	20.5	1.18	K48	48	Hybr	Figgjo x Mowi
2672_1500_1353_G05_018.fsa	65	18	1.11	K37	37	Hybr	Mowi X Figgjo
2672_1500_1354_H05_017.fsa	89	19.8	1.15	K18	18	Wild	Vosso
2672_1500_1355_A06_024.fsa	47	14.8	1.45	K47	47	Wild	Figgjo
2672_1500_1356_B06_023.fsa	20	12	1.16	K32	32	Hybr	Figgjo x Mowi
2672_1500_1357_C06_022.fsa	404	33.5	1.07	K34	34	FARNA	Mowi
2672_1500_1358_D06_021.fsa	143	22.6	1.24	K54	54	FARNA	Mowi
2672_1500_1359_E06_020.fsa	46	16	1.12	K55	55	Wild	Figgjo
2672_1500_1360_F06_019.fsa	64	18	1.1	K52	52	Hybr	Figgjo x Mowi
2673_1500_1361_H06_017.fsa	229	24.8	1.5	K26	26	FARNA	Mowi
2673_1500_1362_A07_032.fsa	117	21	1.26	K26	26	FARNA	Mowi
2673_1500_1363_B07_031.fsa	78	18.7	1.19	K22	22	Wild	Vosso
2673_1500_1364_C07_030.fsa	84	18.8	1.26	K1	1	Wild	ARNA
2673_1500_1365_D07_029.fsa	40	15	1.19	K23	23	Wild	Figgjo
2673_1500_1366_E07_028.fsa	225	26.1	1.27	K33	33	FARNA	Mowi
2673_1500_1367_F07_027.fsa	230	27	1.17	K46	46	FARNA	Mowi
2673_1500_1368_G07_026.fsa	116	20.9	1.27	K45	45	Hybr	Mowi X Figgjo
2673_1500_1369_H07_025.fsa	78	18.4	1.25	K24	24	Hybr	Figgjo x Mowi
2673_1500_1370_A08_032.fsa	73	19	1.06	K37	37	Hybr	Mowi X Figgjo
2673_1500_1371_B08_031.fsa	73	18.2	1.21	K6	6	Wild	ARNA
2673_1500_1372_C08_030.fsa	127	21.5	1.28	K41	41	Hybr	Mowi X Figgjo
2673_1500_1373_D08_029.fsa	53	16.3	1.22	K48	48	Hybr	Figgjo x Mowi
2673_1500_1374_E08_028.fsa	205	25.5	1.24	K33	33	FARNA	Mowi
2673_1500_1375_F08_027.fsa	34	15.2	0.97	K24	24	Hybr	Figgjo x Mowi
2673_1500_1376_G08_026.fsa	106	21.1	1.13	K32	32	Hybr	Figgjo x Mowi
2673_1500_1377_H08_025.fsa	89	19.5	1.2	K25	25	Hybr	Mowi X Figgjo
2673_1500_1378_A09_040.fsa	124	21.9	1.18	K33	33	FARNA	Mowi
2673_1500_1379_B09_039.fsa	94	19.5	1.27	K52	52	Hybr	Figgjo x Mowi
2673_1500_1380_C09_038.fsa	102	20	1.28	K24	24	Hybr	Figgjo x Mowi
2673_1500_1381_D09_037.fsa	56	16.6	1.22	K4	4	Wild	ARNA
2673_1500_1382_E09_036.fsa	60	17.1	1.2	K6	6	Wild	ARNA
2673_1500_1383_F09_035.fsa	60	17.3	1.16	K1	1	Wild	ARNA
2673_1500_1384_G09_034.fsa	68	18.2	1.13	K37	37	Hybr	Mowi X Figgjo
2673_1500_1385_H09_033.fsa	278	28.9	1.15	K34	34	FARNA	Mowi
2673_1500_1386_A10_040.fsa	104	20.5	1.21	K40	40	Hybr	Figgjo x Mowi
2673_1500_1387_B10_039.fsa	88	19.6	1.17	K2	2	Wild	ARNA
2673_1500_1388_C10_038.fsa	101	21.2	1.06	K41	41	Hybr	Mowi X Figgjo
2673_1500_1389_D10_037.fsa	47	16.1	1.13	K23	23	Wild	Figgjo
2673_1500_1390_E10_036.fsa	223	26.5	1.2	K46	46	FARNA	Mowi
2673_1500_1391_F10_035.fsa	60	17.6	1.1	K43	43	Wild	Figgjo
2673_1500_1392_G10_034.fsa	85	19.7	1.11	K19	19	Wild	Vosso
2673_1500_1393_H10_033.fsa	63	17.6	1.16	K15	15	Wild	Vosso
2673_1500_1394_A11_048.fsa	70	18.3	1.14	K4	4	Wild	ARNA
2673_1500_1395_B11_047.fsa	107	20.5	1.24	K45	45	Hybr	Mowi X Figgjo
2673_1500_1396_C11_046.fsa	28	13.4	1.16	K16	16	Wild	Vosso
2673_1500_1397_D11_045.fsa	32	14.2	1.12	K15	15	Wild	Vosso
2673_1500_1398_E11_044.fsa	75	19.1	1.08	K37	37	Hybr	Mowi X Figgjo
2673_1500_1399_F11_043.fsa	251	28.2	1.12	K34	34	FARNA	Mowi
2673_1500_1400_G11_042.fsa	220	26.7	1.16	K54	54	FARNA	Mowi
2673_1500_1401_H11_041.fsa	81	19.1	1.16	K32	32	Hybr	Figgjo x Mowi
2673_1500_1402_A12_048.fsa	82	18.9	1.21	K6	6	Wild	ARNA
2673_1500_1403_B12_047.fsa	50	16.3	1.15	K43	43	Wild	Figgjo
2673_1500_1404_C12_046.fsa	87	19.2	1.23	K31	31	Hybr	Figgjo x Mowi
2673_1500_1405_D12_045.fsa	71	18.5	1.12	K52	52	Hybr	Figgjo x Mowi
2673_1500_1406_E12_044.fsa	57	17	1.16	K4	4	Wild	ARNA
2673_1500_1407_F12_043.fsa	47	16.1	1.13	K23	23	Wild	Figgjo
2673_1500_1408_G12_042.fsa	24	12.5	1.23	K4	4	Wild	ARNA
2673_1500_1409_H12_041.fsa	16	11.2	1.14	K20	20	Wild	Vosso
2673_1501_1410_A01_008.fsa	175	24	1.27	K41	41	Hybr	Mowi X Figgjo
2673_1501_1411_B01_007.fsa	85	18.9	1.26	K6	6	Wild	ARNA
2673_1501_1412_C01_006.fsa	66	18	1.13	K55	55	Wild	Figgjo
2673_1501_1413_D01_005.fsa	51	16.2	1.2	K17	17	Wild	Vosso
2673_1501_1414_E01_004.fsa	110	21.1	1.17	K41	41	Hybr	Mowi X Figgjo
2673_1501_1415_F01_003.fsa	74	18.5	1.17	K39	39	Wild	Figgjo
2673_1501_1416_G01_002.fsa	48	16	1.17	K4	4	Wild	ARNA
2673_1501_1417_H01_001.fsa	70	17.8	1.24	K15	15	Wild	Vosso
2673_1501_1418_A02_008.fsa	39	15	1.16	K23	23	Wild	Figgjo
2673_1501_1419_B02_007.fsa	24	12.6	1.2	K55	55	Wild	Figgjo
2673_1501_1420_C02_006.fsa	43	15.4	1.18	K23	23	Wild	Figgjo
2673_1501_1421_D02_005.fsa	23	12.5	1.18	K43	43	Wild	Figgjo
2673_1501_1422_E02_004.fsa	74	18.4	1.19	K4	4	Wild	ARNA
2673_1501_1423_F02_003.fsa	36	14.4	1.21	K32	32	Hybr	Figgjo x Mowi
2673_1501_1424_G02_002.fsa	245	27.9	1.13	K40	40	Hybr	Figgjo x Mowi
2673_1501_1425_H02_001.fsa	74	18.4	1.19	K29	29	Hybr	Mowi X Figgjo
2673_1501_1426_A03_016.fsa	115	21.4	1.17	K53	53	Hybr	Mowi X Figgjo
2673_1501_1427_B03_015.fsa	223	26.6	1.18	K33	33	FARNA	Mowi
2673_1501_1428_C03_014.fsa	98	20	1.23	K45	45	Hybr	Mowi X Figgjo
2673_1501_1429_D03_013.fsa	52	16.4	1.18	K23	23	Wild	Figgjo
2673_1501_1430_E03_012.fsa	125	21.8	1.21	K45	45	Hybr	Mowi X Figgjo
2673_1501_1431_F03_011.fsa	197	24.4	1.36	K46	46	FARNA	Mowi
2673_1501_1432_G03_010.fsa	189	24.7	1.25	K33	33	FARNA	Mowi
2673_1501_1433_H03_009.fsa	34	19.5	0.46	K51	51	Wild	Figgjo
2673_1501_1434_A04_016.fsa	70	18.2	1.16	K25	25	Hybr	Mowi X Figgjo
2673_1501_1435_B04_015.fsa	94	20	1.18	K31	31	Hybr	Figgjo x Mowi
2673_1501_1436_C04_014.fsa	70	18.4	1.12	K20	20	Wild	Vosso
2673_1501_1437_E04_012.fsa	75	18.8	1.13	K1	1	Wild	ARNA
2673_1501_1438_F04_011.fsa	71	18.9	1.05	K37	37	Hybr	Mowi X Figgjo
2673_1501_1439_G04_010.fsa	76	18.7	1.16	K32	32	Hybr	Figgjo x Mowi
2673_1501_1440_H04_009.fsa	95	20	1.19	K50	50	FARNA	Mowi
2673_1501_1441_B05_023.fsa	77	18.5	1.22	K31	31	Hybr	Figgjo x Mowi
2674_1501_1442_C05_022.fsa	112	21.2	1.18	K53	53	Hybr	Mowi X Figgjo
2674_1501_1443_D05_021.fsa	84	19.7	1.1	K31	31	Hybr	Figgjo x Mowi
2674_1501_1444_E05_020.fsa	114	20.5	1.32	K29	29	Hybr	Mowi X Figgjo
2674_1501_1445_F05_019.fsa	60	17.3	1.16	K47	47	Wild	Figgjo
2674_1501_1446_G05_018.fsa	43	15.5	1.15	K6	6	Wild	ARNA
2674_1501_1447_H05_017.fsa	85	19	1.24	K1	1	Wild	ARNA
2674_1501_1448_A06_024.fsa	88	19.4	1.21	K20	20	Wild	Vosso
2674_1501_1449_B06_023.fsa	30	13.5	1.22	K32	32	Hybr	Figgjo x Mowi
2674_1501_1450_C06_022.fsa	21	12.5	1.08	K55	55	Wild	Figgjo
2674_1501_1451_D06_021.fsa	197	25	1.26	K33	33	FARNA	Mowi
2674_1501_1452_E06_020.fsa	109	21.1	1.16	K31	31	Hybr	Figgjo x Mowi
2674_1501_1453_F06_019.fsa	210	26.2	1.17	K33	33	FARNA	Mowi
2674_1501_1454_G06_018.fsa	152	23	1.25	K33	33	FARNA	Mowi
2674_1501_1455_H06_017.fsa	124	21.6	1.23	K1	1	Wild	ARNA
2674_1501_1456_A07_032.fsa	69	18	1.18	K37	37	Hybr	Mowi X Figgjo
2674_1501_1457_B07_031.fsa	216	26.1	1.21	K46	46	FARNA	Mowi
2674_1501_1458_C07_030.fsa	124	21.6	1.23	K29	29	Hybr	Mowi X Figgjo
2674_1501_1459_D07_029.fsa	63	17.7	1.14	K29	29	Hybr	Mowi X Figgjo
2674_1501_1460_E07_028.fsa	157	23	1.29	K38	38	FARNA	Mowi
2674_1501_1461_F07_027.fsa	106	21	1.14	K19	19	Wild	Vosso
2674_1501_1462_G07_026.fsa	61	17.4	1.16	K47	47	Wild	Figgjo
2674_1501_1463_H07_025.fsa	108	21	1.17	K22	22	Wild	Vosso
2674_1501_1464_A08_032.fsa	118	21.5	1.19	K49	49	Hybr	Mowi X Figgjo
2674_1501_1465_B08_031.fsa	90	19.3	1.25	K24	24	Hybr	Figgjo x Mowi
2674_1501_1466_C08_030.fsa	157	22.6	1.36	K54	54	FARNA	Mowi
2674_1501_1467_D08_029.fsa	103	20.2	1.25	K24	24	Hybr	Figgjo x Mowi
2674_1501_1468_E08_028.fsa	87	19.5	1.17	K24	24	Hybr	Figgjo x Mowi
2674_1501_1469_F08_027.fsa	68	18.2	1.13	K1	1	Wild	ARNA
2674_1501_1470_G08_026.fsa	103	20.7	1.16	K49	49	Hybr	Mowi X Figgjo
2674_1501_1471_H08_025.fsa	95	19.7	1.24	K18	18	Wild	Vosso
2674_1501_1472_A09_040.fsa	61	17.6	1.12	K32	32	Hybr	Figgjo x Mowi
2674_1501_1473_B09_039.fsa	46	15.3	1.28	K43	43	Wild	Figgjo
2674_1501_1474_C09_038.fsa	145	22.9	1.21	K34	34	FARNA	Mowi
2674_1501_1475_D09_037.fsa	211	26	1.2	K38	38	FARNA	Mowi
2674_1501_1476_E09_036.fsa	68	17.7	1.23	K6	6	Wild	ARNA
2674_1501_1477_F09_035.fsa	200	25	1.28	K46	46	FARNA	Mowi
2674_1501_1478_G09_034.fsa	51	16	1.25	K4	4	Wild	ARNA
2674_1501_1479_H09_033.fsa	61	16.7	1.31	K16	16	Wild	Vosso
2674_1501_1480_A10_040.fsa	141	22.7	1.21	K44	44	Hybr	Figgjo x Mowi
2674_1501_1481_B10_039.fsa	241	29.1	0.98	K50	50	FARNA	Mowi
2674_1501_1482_C10_038.fsa	105	20.8	1.17	K2	2	Wild	ARNA
2674_1501_1483_D10_037.fsa	113	21	1.22	K34	34	FARNA	Mowi
2674_1501_1484_E10_036.fsa	85	19.9	1.08	K1	1	Wild	ARNA
2674_1501_1485_F10_035.fsa	63	17	1.28	K6	6	Wild	ARNA
2674_1501_1486_G10_034.fsa	80	19	1.17	K15	15	Wild	Vosso
2674_1501_1487_H10_033.fsa	49	15.8	1.24	K22	22	Wild	Vosso
2674_1501_1488_A11_048.fsa	63	17.5	1.18	K20	20	Wild	Vosso
2674_1501_1489_B11_047.fsa	57	17.1	1.14	K20	20	Wild	Vosso
2674_1501_1490_C11_046.fsa	72	18.2	1.19	K31	31	Hybr	Figgjo x Mowi
2674_1501_1491_D11_045.fsa	91	19.3	1.27	K18	18	Wild	Vosso
2674_1501_1492_E11_044.fsa	207	25.2	1.29	K26	26	FARNA	Mowi
2674_1501_1493_F11_043.fsa	95	20.1	1.17	K32	32	Hybr	Figgjo x Mowi
2674_1501_1494_G11_042.fsa	97	19.9	1.23	K31	31	Hybr	Figgjo x Mowi
2674_1501_1495_H11_041.fsa	40	15.4	1.1	K1	1	Wild	ARNA
2674_1501_1496_A12_048.fsa	43	15.5	1.15	K5	5	Wild	ARNA
2674_1501_1497_B12_047.fsa	89	20	1.11	K37	37	Hybr	Mowi X Figgjo
2674_1501_1498_C12_046.fsa	125	21.8	1.21	K48	48	Hybr	Figgjo x Mowi
2674_1501_1499_D12_045.fsa	88	19.3	1.22	K25	25	Hybr	Mowi X Figgjo
2674_1501_1500_E12_044.fsa	74	18.5	1.17	K39	39	Wild	Figgjo
2674_1501_1501_F12_043.fsa	54	17.1	1.08	K45	45	Hybr	Mowi X Figgjo
2674_1501_1502_G12_042.fsa	384	32.5	1.12	K50	50	FARNA	Mowi
2674_1501_1503_H12_041.fsa	285	28.7	1.21	K50	50	FARNA	Mowi
2674_1531_1504_B01_007.fsa	196	25.7	1.15	K33	33	FARNA	Mowi
2674_1531_1505_C01_006.fsa	84	19	1.22	K39	39	Wild	Figgjo
2674_1531_1506_D01_005.fsa	164	21.8	1.58	K42	42	FARNA	Mowi
2674_1531_1507_E01_004.fsa	106	20.6	1.21	K31	31	Hybr	Figgjo x Mowi
2674_1531_1508_F01_003.fsa	45	16	1.1	K47	47	Wild	Figgjo
2674_1531_1509_G01_002.fsa	73	17.7	1.32	K18	18	Wild	Vosso
2674_1531_1510_H01_001.fsa	50	16.6	1.09	K55	55	Wild	Figgjo
2674_1531_1511_A02_008.fsa	237	26.9	1.22	K38	38	FARNA	Mowi
2674_1531_1512_B02_007.fsa	118	21.6	1.17	K19	19	Wild	Vosso
2674_1531_1513_C02_006.fsa	101	20.8	1.12	K49	49	Hybr	Mowi X Figgjo
2674_1531_1514_D02_005.fsa	33	14.2	1.15	K3	3	Wild	ARNA
2674_1531_1515_E02_004.fsa	77	18.8	1.16	K5	5	Wild	ARNA
2674_1531_1516_F02_003.fsa	307	29.2	1.23	K42	42	FARNA	Mowi
2674_1531_1517_G02_002.fsa	310	29.6	1.2	K42	42	FARNA	Mowi
2674_1531_1518_H02_001.fsa	186	24.5	1.26	K26	26	FARNA	Mowi
2674_1531_1519_A03_016.fsa	211	26.3	1.16	K54	54	FARNA	Mowi
2674_1531_1520_B03_015.fsa	92	20	1.15	K1	1	Wild	ARNA
2675_1531_1521_D03_013.fsa	76	18.2	1.26	K18	18	Wild	Vosso
2675_1531_1522_E03_012.fsa	65	17.2	1.28	K24	24	Hybr	Figgjo x Mowi
2675_1531_1523_F03_011.fsa	78	18.7	1.19	K22	22	Wild	Vosso
2675_1531_1524_G03_010.fsa	99	20.1	1.22	K32	32	Hybr	Figgjo x Mowi
2675_1531_1525_H03_009.fsa	83	18.3	1.35	K18	18	Wild	Vosso
2675_1531_1526_A04_016.fsa	53	16.5	1.18	K1	1	Wild	ARNA
2675_1531_1527_B04_015.fsa	119	21.6	1.18	K53	53	Hybr	Mowi X Figgjo
2675_1531_1528_C04_014.fsa	49	16.5	1.09	K47	47	Wild	Figgjo
2675_1531_1529_D04_013.fsa	63	17.5	1.18	K47	47	Wild	Figgjo
2675_1531_1530_E04_012.fsa	202	24.9	1.31	K38	38	FARNA	Mowi
2675_1531_1531_F04_011.fsa	95	19.9	1.21	K24	24	Hybr	Figgjo x Mowi
2675_1531_1532_G04_010.fsa	60	17.3	1.16	K3	3	Wild	ARNA
2675_1531_1533_H04_009.fsa	54	16.7	1.16	K20	20	Wild	Vosso
2675_1531_1534_A05_024.fsa	179	24	1.29	K48	48	Hybr	Figgjo x Mowi
2675_1531_1535_B05_023.fsa	161	24.1	1.15	K53	53	Hybr	Mowi X Figgjo
2675_1531_1536_C05_022.fsa	257	27.6	1.22	K46	46	FARNA	Mowi
2675_1531_1537_D05_021.fsa	121	21	1.31	K45	45	Hybr	Mowi X Figgjo
2675_1531_1538_E05_020.fsa	79	18.2	1.31	K29	29	Hybr	Mowi X Figgjo
2675_1531_1539_F05_019.fsa	37	15	1.1	K51	51	Wild	Figgjo
2675_1531_1540_G05_018.fsa	14	10.6	1.18	K3	3	Wild	ARNA
2675_1531_1541_H05_017.fsa	69	18.3	1.13	K17	17	Wild	Vosso
2675_1531_1542_A06_024.fsa	79	19	1.15	K52	52	Hybr	Figgjo x Mowi
2675_1531_1543_B06_023.fsa	38	15.2	1.08	K3	3	Wild	ARNA
2675_1531_1544_C06_022.fsa	38	14.4	1.27	K18	18	Wild	Vosso
2675_1531_1545_D06_021.fsa	18	12	1.04	K55	55	Wild	Figgjo
2675_1531_1546_E06_020.fsa	329	30.2	1.19	K42	42	FARNA	Mowi
2675_1531_1547_F06_019.fsa	164	23.1	1.33	K46	46	FARNA	Mowi
2675_1531_1548_G06_018.fsa	216	25.9	1.24	K46	46	FARNA	Mowi
2675_1531_1549_H06_017.fsa	80	19.2	1.13	K3	3	Wild	ARNA
2675_1531_1550_A07_032.fsa	101	20.5	1.17	K45	45	Hybr	Mowi X Figgjo
2675_1531_1551_B07_031.fsa	57	16.9	1.18	K24	24	Hybr	Figgjo x Mowi
2675_1531_1552_C07_030.fsa	53	16.5	1.18	K52	52	Hybr	Figgjo x Mowi
2675_1531_1553_D07_029.fsa	103	20.9	1.13	K19	19	Wild	Vosso
2675_1531_1554_E07_028.fsa	60	17.2	1.18	K47	47	Wild	Figgjo
2675_1531_1555_F07_027.fsa	101	20.7	1.14	K37	37	Hybr	Mowi X Figgjo
2675_1531_1556_G07_026.fsa	235	25.7	1.38	K26	26	FARNA	Mowi
2675_1531_1557_H07_025.fsa	171	23.6	1.3	K54	54	FARNA	Mowi
2675_1531_1558_A08_032.fsa	37	14.5	1.21	K17	17	Wild	Vosso
2675_1531_1559_B08_031.fsa	74	17.9	1.29	K6	6	Wild	ARNA
2675_1531_1560_C08_030.fsa	259	27.2	1.29	K42	42	FARNA	Mowi
2675_1531_1561_D08_029.fsa	110	21	1.19	K40	40	Hybr	Figgjo x Mowi
2675_1531_1562_E08_028.fsa	100	20.2	1.21	K48	48	Hybr	Figgjo x Mowi
2675_1531_1563_F08_027.fsa	155	23.5	1.19	K37	37	Hybr	Mowi X Figgjo
2675_1531_1564_G08_026.fsa	107	20.9	1.17	K15	15	Wild	Vosso
2675_1531_1565_H08_025.fsa	106	21	1.14	K31	31	Hybr	Figgjo x Mowi
2675_1531_1566_A09_040.fsa	78	18.9	1.16	K17	17	Wild	Vosso
2675_1531_1567_B09_039.fsa	60	17.2	1.18	K20	20	Wild	Vosso
2675_1531_1568_C09_038.fsa	102	20.6	1.17	K19	19	Wild	Vosso
2675_1531_1569_D09_037.fsa	61	17.8	1.08	K17	17	Wild	Vosso
2675_1531_1570_E09_036.fsa	54	16.8	1.14	K23	23	Wild	Figgjo
2675_1531_1571_F09_035.fsa	163	23.2	1.31	K46	46	FARNA	Mowi
2675_1531_1572_G09_034.fsa	132	22.4	1.17	K37	37	Hybr	Mowi X Figgjo
2675_1531_1573_H09_033.fsa	71	18	1.22	K6	6	Wild	ARNA
2675_1531_1574_A10_040.fsa	55	16.8	1.16	K23	23	Wild	Figgjo
2675_1531_1575_B10_039.fsa	88	19.5	1.19	K19	19	Wild	Vosso
2675_1531_1576_C10_038.fsa	57	16.6	1.25	K25	25	Hybr	Mowi X Figgjo
2675_1531_1577_D10_037.fsa	41	14.2	1.43	K20	20	Wild	Vosso
2675_1531_1578_E10_036.fsa	47	16	1.15	K2	2	Wild	ARNA
2675_1531_1579_F10_035.fsa	291	28.9	1.21	K42	42	FARNA	Mowi
2675_1531_1580_G10_034.fsa	105	20.6	1.2	K49	49	Hybr	Mowi X Figgjo
2675_1531_1581_H10_033.fsa	123	21.9	1.17	K40	40	Hybr	Figgjo x Mowi
2675_1531_1582_A11_048.fsa	112	20.8	1.24	K40	40	Hybr	Figgjo x Mowi
2675_1531_1583_B11_047.fsa	65	17.7	1.17	K19	19	Wild	Vosso
2675_1531_1584_C11_046.fsa	78	18.3	1.27	K22	22	Wild	Vosso
2675_1531_1585_D11_045.fsa	66	17.5	1.23	K6	6	Wild	ARNA
2675_1531_1586_E11_044.fsa	55	16.5	1.22	K24	24	Hybr	Figgjo x Mowi
2675_1531_1587_F11_043.fsa	71	18	1.22	K18	18	Wild	Vosso
2675_1531_1588_G11_042.fsa	91	19.8	1.17	K39	39	Wild	Figgjo
2675_1531_1589_H11_041.fsa	43	15.5	1.15	K51	51	Wild	Figgjo
2675_1531_1590_A12_048.fsa	119	21.4	1.21	K45	45	Hybr	Mowi X Figgjo
2675_1531_1591_B12_047.fsa	60	17.1	1.2	K49	49	Hybr	Mowi X Figgjo
2675_1531_1592_C12_046.fsa	78	18.6	1.21	K3	3	Wild	ARNA
2675_1531_1593_D12_045.fsa	88	19	1.28	K18	18	Wild	Vosso
2675_1531_1594_E12_044.fsa	64	17.6	1.17	K37	37	Hybr	Mowi X Figgjo
2675_1531_1595_F12_043.fsa	67	17.9	1.17	K1	1	Wild	ARNA
2675_1531_1596_G12_042.fsa	76	18.5	1.2	K49	49	Hybr	Mowi X Figgjo
2675_1531_1597_H12_041.fsa	43	15.6	1.13	K23	23	Wild	Figgjo
2675_1532_1598_A01_008.fsa	67	18	1.15	K39	39	Wild	Figgjo
2675_1532_1599_B01_007.fsa	380	31	1.28	K42	42	FARNA	Mowi
2675_1532_1600_C01_006.fsa	89	19.8	1.15	K48	48	Hybr	Figgjo x Mowi
2675_1532_1601_D01_005.fsa	49	16.4	1.11	K51	51	Wild	Figgjo
2675_1532_1602_E01_004.fsa	182	24.7	1.21	K50	50	FARNA	Mowi
2675_1532_1603_F01_003.fsa	241	26	1.37	K26	26	FARNA	Mowi
2675_1532_1604_G01_002.fsa	107	20.6	1.22	K45	45	Hybr	Mowi X Figgjo
2675_1532_1605_H01_001.fsa	65	18	1.11	K5	5	Wild	ARNA
2675_1532_1606_A02_008.fsa	52	16.5	1.16	K18	18	Wild	Vosso
2676_1532_1607_C02_006.fsa	47	16.2	1.11	K39	39	Wild	Figgjo
2676_1532_1608_D02_005.fsa	217	25.5	1.31	K41	41	Hybr	Mowi X Figgjo
2676_1532_1609_E02_004.fsa	85	19.5	1.15	K15	15	Wild	Vosso
2676_1532_1610_F02_003.fsa	61	18.2	1.01	K20	20	Wild	Vosso
2676_1532_1611_G02_002.fsa	73	18.4	1.17	K24	24	Hybr	Figgjo x Mowi
2676_1532_1612_H02_001.fsa	70	18.7	1.07	K37	37	Hybr	Mowi X Figgjo
2676_1532_1613_A03_016.fsa	89	19.8	1.15	K4	4	Wild	ARNA
2676_1532_1614_B03_015.fsa	58	17.1	1.16	K15	15	Wild	Vosso
2676_1532_1615_C03_014.fsa	71	18.3	1.16	K31	31	Hybr	Figgjo x Mowi
2676_1532_1616_D03_013.fsa	297	29.4	1.17	K34	34	FARNA	Mowi
2676_1532_1617_E03_012.fsa	113	21.2	1.19	K45	45	Hybr	Mowi X Figgjo
2676_1532_1618_F03_011.fsa	107	20.5	1.24	K24	24	Hybr	Figgjo x Mowi
2676_1532_1619_G03_010.fsa	63	18.9	0.93	K29	29	Hybr	Mowi X Figgjo
2676_1532_1620_H03_009.fsa	124	21.3	1.28	K41	41	Hybr	Mowi X Figgjo
2676_1532_1621_A04_016.fsa	103	20.7	1.16	K19	19	Wild	Vosso
2676_1532_1622_B04_015.fsa	90	19	1.31	K18	18	Wild	Vosso
2676_1532_1623_C04_014.fsa	58	17.2	1.14	K47	47	Wild	Figgjo
2676_1532_1624_D04_013.fsa	106	20.5	1.23	K49	49	Hybr	Mowi X Figgjo
2676_1532_1625_E04_012.fsa	116	21.2	1.22	K44	44	Hybr	Figgjo x Mowi
2676_1532_1626_F04_011.fsa	52	16.3	1.2	K4	4	Wild	ARNA
2676_1532_1627_G04_010.fsa	80	19.1	1.15	K31	31	Hybr	Figgjo x Mowi
2676_1532_1628_H04_009.fsa	292	28.6	1.25	K42	42	FARNA	Mowi
2676_1532_1629_A05_024.fsa	82	18.9	1.21	K31	31	Hybr	Figgjo x Mowi
2676_1532_1630_B05_023.fsa	71	18.1	1.2	K5	5	Wild	ARNA
2676_1532_1631_C05_022.fsa	40	15.1	1.16	K15	15	Wild	Vosso
2676_1532_1632_D05_021.fsa	119	21.3	1.23	K44	44	Hybr	Figgjo x Mowi
2676_1532_1633_E05_020.fsa	57	17.1	1.14	K22	22	Wild	Vosso
2676_1532_1634_F05_019.fsa	83	19.3	1.15	K22	22	Wild	Vosso
2676_1532_1635_G05_018.fsa	218	26.1	1.23	K34	34	FARNA	Mowi
2676_1532_1636_H05_017.fsa	13	10.9	1	K29	29	Hybr	Mowi X Figgjo
2676_1532_1637_A06_024.fsa	104	20.7	1.17	K49	49	Hybr	Mowi X Figgjo
2676_1532_1638_B06_023.fsa	107	21	1.16	K2	2	Wild	ARNA
2676_1532_1639_C06_022.fsa	103	20.7	1.16	K49	49	Hybr	Mowi X Figgjo
2676_1532_1640_D06_021.fsa	265	23.9	1.94	K33	33	FARNA	Mowi
2676_1532_1641_E06_020.fsa	85	19.3	1.18	K45	45	Hybr	Mowi X Figgjo
2676_1532_1642_F06_019.fsa	88	19.3	1.22	K25	25	Hybr	Mowi X Figgjo
2676_1532_1643_G06_018.fsa	64	17.7	1.15	K29	29	Hybr	Mowi X Figgjo
2676_1532_1644_H06_017.fsa	56	16.8	1.18	K5	5	Wild	ARNA
2676_1532_1645_A07_032.fsa	47	16.1	1.13	K49	49	Hybr	Mowi X Figgjo
2676_1532_1646_B07_031.fsa	77	18.8	1.16	K16	16	Wild	Vosso
2676_1532_1647_C07_030.fsa	77	20	0.96	K37	37	Hybr	Mowi X Figgjo
2676_1532_1648_D07_029.fsa	95	20.3	1.14	K44	44	Hybr	Figgjo x Mowi
2676_1532_1649_E07_028.fsa	84	19.5	1.13	K31	31	Hybr	Figgjo x Mowi
2676_1532_1650_F07_027.fsa	93	20.3	1.11	K24	24	Hybr	Figgjo x Mowi
2676_1532_1651_G07_026.fsa	51	16.4	1.16	K32	32	Hybr	Figgjo x Mowi
2676_1532_1652_H07_025.fsa	302	30.2	1.1	K42	42	FARNA	Mowi
2676_1532_1653_A08_032.fsa	96	20.2	1.16	K25	25	Hybr	Mowi X Figgjo
2676_1532_1654_B08_031.fsa	61	18	1.05	K55	55	Wild	Figgjo
2676_1532_1655_C08_030.fsa	47	16.5	1.05	K3	3	Wild	ARNA
2676_1532_1656_D08_029.fsa	68	18.2	1.13	K49	49	Hybr	Mowi X Figgjo
2676_1532_1657_E08_028.fsa	69	18.4	1.11	K19	19	Wild	Vosso
2676_1532_1658_F08_027.fsa	80	18.8	1.2	K37	37	Hybr	Mowi X Figgjo
2676_1532_1659_G08_026.fsa	59	17.2	1.16	K5	5	Wild	ARNA
2676_1532_1660_H08_025.fsa	19	11.9	1.13	K3	3	Wild	ARNA
2676_1532_1661_A09_040.fsa	82	18.8	1.23	K25	25	Hybr	Mowi X Figgjo
2676_1532_1662_B09_039.fsa	362	30.7	1.25	K54	54	FARNA	Mowi
2676_1532_1663_C09_038.fsa	58	17.1	1.16	K5	5	Wild	ARNA
2676_1532_1664_D09_037.fsa	118	21.3	1.22	K44	44	Hybr	Figgjo x Mowi
2676_1532_1665_E09_036.fsa	84	19.3	1.17	K25	25	Hybr	Mowi X Figgjo
2676_1532_1666_F09_035.fsa	121	21.7	1.18	K32	32	Hybr	Figgjo x Mowi
2676_1532_1667_G09_034.fsa	126	22.4	1.12	K40	40	Hybr	Figgjo x Mowi
2676_1532_1668_H09_033.fsa	63	17.5	1.18	K1	1	Wild	ARNA
2676_1532_1669_A10_040.fsa	83	18.9	1.23	K24	24	Hybr	Figgjo x Mowi
2676_1532_1670_B10_039.fsa	80	18.9	1.18	K39	39	Wild	Figgjo
2676_1532_1671_C10_038.fsa	40	15	1.19	K51	51	Wild	Figgjo
2676_1532_1672_D10_037.fsa	117	21.7	1.15	K40	40	Hybr	Figgjo x Mowi
2676_1532_1673_E10_036.fsa	66	17.7	1.19	K22	22	Wild	Vosso
2676_1532_1674_F10_035.fsa	121	21.6	1.2	K48	48	Hybr	Figgjo x Mowi
2676_1532_1675_G10_034.fsa	117	21.5	1.18	K52	52	Hybr	Figgjo x Mowi
2676_1532_1676_H10_033.fsa	182	24.6	1.22	K34	34	FARNA	Mowi
2676_1532_1677_A11_048.fsa	80	18.5	1.26	K18	18	Wild	Vosso
2676_1532_1678_B11_047.fsa	51	16.8	1.08	K37	37	Hybr	Mowi X Figgjo
2676_1532_1679_C11_046.fsa	58	17	1.18	K29	29	Hybr	Mowi X Figgjo
2676_1532_1680_D11_045.fsa	81	18.7	1.24	K18	18	Wild	Vosso
2676_1532_1681_F11_043.fsa	59	16.5	1.31	K22	22	Wild	Vosso
2676_1532_1682_G11_042.fsa	38	14.5	1.25	K47	47	Wild	Figgjo
2676_1532_1683_H11_041.fsa	134	22.1	1.24	K33	33	FARNA	Mowi
2676_1532_1684_A12_048.fsa	200	24.8	1.31	K46	46	FARNA	Mowi
2676_1532_1685_B12_047.fsa	342	30.9	1.16	K34	34	FARNA	Mowi
2676_1532_1686_C12_046.fsa	101	20	1.26	K52	52	Hybr	Figgjo x Mowi
2676_1532_1687_D12_045.fsa	76	18.7	1.16	K1	1	Wild	ARNA
2676_1532_1688_E12_044.fsa	37	14.8	1.14	K47	47	Wild	Figgjo
2676_1532_1689_F12_043.fsa	98	19.9	1.24	K18	18	Wild	Vosso
2676_1532_1690_G12_042.fsa	275	28.7	1.16	K54	54	FARNA	Mowi
2676_1532_1691_H12_041.fsa	106	20.8	1.18	K25	25	Hybr	Mowi X Figgjo
2677_1537_1692_A01_008.fsa	294	29	1.21	K50	50	FARNA	Mowi
2677_1537_1693_B01_007.fsa	60	17.3	1.16	K51	51	Wild	Figgjo
2677_1537_1694_C01_006.fsa	132	22.2	1.21	K34	34	FARNA	Mowi
2677_1537_1695_D01_005.fsa	71	18.5	1.12	K2	2	Wild	ARNA
2677_1537_1696_E01_004.fsa	48	16.4	1.09	K51	51	Wild	Figgjo
2677_1537_1697_F01_003.fsa	92	20	1.15	K5	5	Wild	ARNA
2677_1537_1698_G01_002.fsa	87	19.3	1.21	K40	40	Hybr	Figgjo x Mowi
2677_1537_1699_H01_001.fsa	243	27.8	1.13	K50	50	FARNA	Mowi
2677_1537_1700_A02_008.fsa	290	29.3	1.15	K34	34	FARNA	Mowi
2677_1537_1701_B02_007.fsa	155	23.1	1.26	K26	26	FARNA	Mowi
2677_1537_1702_C02_006.fsa	93	19.4	1.27	K52	52	Hybr	Figgjo x Mowi
2677_1537_1703_D02_005.fsa	119	22	1.12	K37	37	Hybr	Mowi X Figgjo
2677_1537_1704_E02_004.fsa	106	20.8	1.18	K48	48	Hybr	Figgjo x Mowi
2677_1537_1705_F02_003.fsa	92	19.7	1.2	K16	16	Wild	Vosso
2677_1537_1706_G02_002.fsa	87	18.9	1.29	K29	29	Hybr	Mowi X Figgjo
2677_1537_1707_H02_001.fsa	86	19.9	1.09	K25	25	Hybr	Mowi X Figgjo
2677_1537_1708_A03_016.fsa	104	20.4	1.23	K29	29	Hybr	Mowi X Figgjo
2677_1537_1709_B03_015.fsa	47	16	1.15	K20	20	Wild	Vosso
2677_1537_1710_D03_013.fsa	29	14.1	1.03	K47	47	Wild	Figgjo
2677_1537_1711_E03_012.fsa	82	19.3	1.14	K2	2	Wild	ARNA
2677_1537_1712_F03_011.fsa	174	24	1.26	K54	54	FARNA	Mowi
2677_1537_1713_G03_010.fsa	324	30	1.2	K38	38	FARNA	Mowi
2677_1537_1714_H03_009.fsa	302	29.8	1.14	K54	54	FARNA	Mowi
2677_1537_1715_A04_016.fsa	97	20	1.21	K18	18	Wild	Vosso
2677_1537_1716_B04_015.fsa	81	18.6	1.26	K19	19	Wild	Vosso
2677_1537_1717_C04_014.fsa	88	19.7	1.15	K15	15	Wild	Vosso
2677_1537_1718_D04_013.fsa	87	19.1	1.25	K18	18	Wild	Vosso
2677_1537_1719_E04_012.fsa	83	19.5	1.12	K49	49	Hybr	Mowi X Figgjo
2677_1537_1720_F04_011.fsa	41	14.8	1.26	K20	20	Wild	Vosso
2677_1537_1721_G04_010.fsa	28	13.1	1.25	K55	55	Wild	Figgjo
2677_1537_1722_H04_009.fsa	106	21	1.14	K53	53	Hybr	Mowi X Figgjo
2677_1537_1723_A05_024.fsa	222	25.9	1.28	K33	33	FARNA	Mowi
2677_1537_1724_B05_023.fsa	231	26.2	1.28	K46	46	FARNA	Mowi
2677_1537_1725_C05_022.fsa	91	20	1.14	K25	25	Hybr	Mowi X Figgjo
2677_1537_1726_D05_021.fsa	101	20.5	1.17	K49	49	Hybr	Mowi X Figgjo
2677_1537_1727_E05_020.fsa	107	21.2	1.12	K49	49	Hybr	Mowi X Figgjo
2677_1537_1728_F05_019.fsa	87	19.4	1.19	K3	3	Wild	ARNA
2677_1537_1729_G05_018.fsa	72	18	1.23	K22	22	Wild	Vosso
2677_1537_1730_H05_017.fsa	59	17.2	1.16	K4	4	Wild	ARNA
2677_1537_1731_A06_024.fsa	95	20.1	1.17	K1	1	Wild	ARNA
2677_1537_1732_B06_023.fsa	69	18.4	1.11	K17	17	Wild	Vosso
2677_1537_1733_C06_022.fsa	91	19.8	1.17	K25	25	Hybr	Mowi X Figgjo
2677_1537_1734_D06_021.fsa	38	14.8	1.17	K51	51	Wild	Figgjo
2677_1537_1735_E06_020.fsa	70	18	1.2	K22	22	Wild	Vosso
2677_1537_1736_F06_019.fsa	50	16.3	1.15	K22	22	Wild	Vosso
2677_1537_1737_G06_018.fsa	80	18.7	1.22	K5	5	Wild	ARNA
2677_1537_1738_H06_017.fsa	73	18.9	1.08	K39	39	Wild	Figgjo
2677_1537_1739_A07_032.fsa	44	16	1.07	K55	55	Wild	Figgjo
2677_1537_1740_B07_031.fsa	90	19.9	1.14	K32	32	Hybr	Figgjo x Mowi
2677_1537_1741_C07_030.fsa	45	15.9	1.12	K5	5	Wild	ARNA
2677_1537_1742_D07_029.fsa	80	19	1.17	K45	45	Hybr	Mowi X Figgjo
2677_1537_1743_E07_028.fsa	72	18.3	1.17	K4	4	Wild	ARNA
2677_1537_1744_F07_027.fsa	67	18.2	1.11	K2	2	Wild	ARNA
2677_1537_1745_G07_026.fsa	43	15.5	1.15	K23	23	Wild	Figgjo
2677_1537_1746_H07_025.fsa	105	20.2	1.27	K37	37	Hybr	Mowi X Figgjo
2677_1537_1747_A08_032.fsa	68	18.1	1.15	K39	39	Wild	Figgjo
2677_1537_1748_B08_031.fsa	234	26.3	1.29	K26	26	FARNA	Mowi
2677_1537_1749_C08_030.fsa	382	31.7	1.2	K42	42	FARNA	Mowi
2677_1537_1750_D08_029.fsa	234	26.7	1.23	K38	38	FARNA	Mowi
2677_1537_1751_E08_028.fsa	224	25.9	1.29	K54	54	FARNA	Mowi
2677_1537_1752_F08_027.fsa	93	19.4	1.27	K25	25	Hybr	Mowi X Figgjo
2677_1537_1753_G08_026.fsa	31	14.2	1.08	K17	17	Wild	Vosso
2677_1537_1754_H08_025.fsa	82	19	1.2	K52	52	Hybr	Figgjo x Mowi
2677_1537_1755_A09_040.fsa	45	16.1	1.08	K51	51	Wild	Figgjo
2677_1537_1756_B09_039.fsa	59	17.3	1.14	K20	20	Wild	Vosso
2677_1537_1757_C09_038.fsa	79	19	1.15	K31	31	Hybr	Figgjo x Mowi
2677_1537_1758_D09_037.fsa	145	23.2	1.16	K40	40	Hybr	Figgjo x Mowi
2677_1537_1759_E09_036.fsa	128	21.4	1.31	K29	29	Hybr	Mowi X Figgjo
2677_1537_1760_F09_035.fsa	85	19.4	1.16	K31	31	Hybr	Figgjo x Mowi
2678_1537_1761_H09_033.fsa	99	19.5	1.34	K18	18	Wild	Vosso
2678_1537_1762_A10_040.fsa	127	22.1	1.18	K53	53	Hybr	Mowi X Figgjo
2678_1537_1763_B10_039.fsa	57	17	1.16	K16	16	Wild	Vosso
2678_1537_1764_C10_038.fsa	56	16.8	1.18	K1	1	Wild	ARNA
2678_1537_1765_D10_037.fsa	42	15.6	1.11	K20	20	Wild	Vosso
2678_1537_1766_E10_036.fsa	230	27	1.17	K54	54	FARNA	Mowi
2678_1537_1767_F10_035.fsa	60	16.8	1.27	K6	6	Wild	ARNA
2678_1537_1768_G10_034.fsa	98	20.4	1.15	K37	37	Hybr	Mowi X Figgjo
2678_1537_1769_H10_033.fsa	74	18.5	1.17	K23	23	Wild	Figgjo
2678_1537_1770_A11_048.fsa	33	13.7	1.28	K4	4	Wild	ARNA
2678_1537_1771_B11_047.fsa	57	17.2	1.12	K51	51	Wild	Figgjo
2678_1537_1772_C11_046.fsa	285	27.8	1.33	K26	26	FARNA	Mowi
2678_1537_1773_D11_045.fsa	396	32.9	1.11	K50	50	FARNA	Mowi
2678_1537_1774_E11_044.fsa	55	16.9	1.14	K6	6	Wild	ARNA
2678_1537_1775_F11_043.fsa	90	20.4	1.06	K31	31	Hybr	Figgjo x Mowi
2678_1537_1776_G11_042.fsa	81	19	1.18	K25	25	Hybr	Mowi X Figgjo
2678_1537_1777_H11_041.fsa	61	17.4	1.16	K20	20	Wild	Vosso
2678_1537_1778_A12_048.fsa	160	23.9	1.17	K33	33	FARNA	Mowi
2678_1537_1779_B12_047.fsa	82	18.9	1.21	K52	52	Hybr	Figgjo x Mowi
2678_1537_1780_C12_046.fsa	132	22	1.24	K24	24	Hybr	Figgjo x Mowi
2678_1537_1781_D12_045.fsa	106	20.5	1.23	K29	29	Hybr	Mowi X Figgjo
2678_1537_1782_E12_044.fsa	76	19	1.11	K2	2	Wild	ARNA
2678_1537_1783_F12_043.fsa	339	30.3	1.22	K42	42	FARNA	Mowi
2678_1537_1784_G12_042.fsa	85	18.9	1.26	K44	44	Hybr	Figgjo x Mowi
2678_1537_1785_H12_041.fsa	92	19.3	1.28	K18	18	Wild	Vosso
2678_1538_1786_A01_008.fsa	69	18.3	1.13	K2	2	Wild	ARNA
2678_1538_1787_B01_007.fsa	246	27	1.25	K42	42	FARNA	Mowi
2678_1538_1788_C01_006.fsa	77	18.6	1.2	K20	20	Wild	Vosso
2678_1538_1789_D01_005.fsa	49	16.1	1.17	K6	6	Wild	ARNA
2678_1538_1790_E01_004.fsa	49	16.2	1.15	K51	51	Wild	Figgjo
2678_1538_1791_F01_003.fsa	69	18.1	1.16	K22	22	Wild	Vosso
2678_1538_1792_G01_002.fsa	122	21.6	1.21	K19	19	Wild	Vosso
2678_1538_1793_H01_001.fsa	50	17.1	1	K20	20	Wild	Vosso
2678_1538_1794_A02_008.fsa	65	17.3	1.26	K24	24	Hybr	Figgjo x Mowi
2678_1538_1795_B02_007.fsa	104	20.4	1.23	K45	45	Hybr	Mowi X Figgjo
2678_1538_1796_C02_006.fsa	78	19	1.14	K2	2	Wild	ARNA
2678_1538_1797_D02_005.fsa	241	27.1	1.21	K33	33	FARNA	Mowi
2678_1538_1798_E02_004.fsa	56	17	1.14	K16	16	Wild	Vosso
2678_1538_1799_F02_003.fsa	60	17.5	1.12	K39	39	Wild	Figgjo
2678_1538_1800_G02_002.fsa	76	18.1	1.28	K18	18	Wild	Vosso
2678_1538_1801_H02_001.fsa	231	25.5	1.39	K26	26	FARNA	Mowi
2678_1538_1802_A03_016.fsa	290	28.9	1.2	K50	50	FARNA	Mowi
2678_1538_1803_B03_015.fsa	224	25.9	1.29	K41	41	Hybr	Mowi X Figgjo
2678_1538_1804_C03_014.fsa	157	23.4	1.23	K33	33	FARNA	Mowi
2678_1538_1805_D03_013.fsa	236	27.2	1.17	K34	34	FARNA	Mowi
2678_1538_1806_E03_012.fsa	328	29.5	1.28	K42	42	FARNA	Mowi
2678_1538_1807_F03_011.fsa	153	22.5	1.34	K26	26	FARNA	Mowi
2678_1538_1808_G03_010.fsa	65	17.7	1.17	K32	32	Hybr	Figgjo x Mowi
2678_1538_1809_H03_009.fsa	92	20	1.15	K48	48	Hybr	Figgjo x Mowi
2678_1538_1810_A04_016.fsa	62	17.6	1.14	K29	29	Hybr	Mowi X Figgjo
2678_1538_1811_B04_015.fsa	60	17.1	1.2	K39	39	Wild	Figgjo
2678_1538_1812_C04_014.fsa	46	15.7	1.19	K51	51	Wild	Figgjo
2678_1538_1813_E04_012.fsa	38	15	1.13	K51	51	Wild	Figgjo
2678_1538_1814_F04_011.fsa	28	13.3	1.19	K15	15	Wild	Vosso
2678_1538_1815_G04_010.fsa	246	26.5	1.32	K38	38	FARNA	Mowi
2678_1538_1816_H04_009.fsa	101	20.5	1.17	K40	40	Hybr	Figgjo x Mowi
2678_1538_1817_A05_024.fsa	74	18.6	1.15	K19	19	Wild	Vosso
2678_1538_1818_B05_023.fsa	136	21.9	1.29	K45	45	Hybr	Mowi X Figgjo
2678_1538_1819_C05_022.fsa	96	20.3	1.15	K17	17	Wild	Vosso
2678_1538_1820_D05_021.fsa	160	23.6	1.22	K33	33	FARNA	Mowi
2678_1538_1821_E05_020.fsa	101	20	1.26	K29	29	Hybr	Mowi X Figgjo
2678_1538_1822_F05_019.fsa	60	17.6	1.1	K39	39	Wild	Figgjo
2678_1538_1823_G05_018.fsa	69	18.2	1.14	K22	22	Wild	Vosso
2678_1538_1824_H05_017.fsa	56	17	1.14	K1	1	Wild	ARNA
2678_1538_1825_A06_024.fsa	31	14.4	1.04	K23	23	Wild	Figgjo
2678_1538_1826_B06_023.fsa	253	28.2	1.13	K29	29	Hybr	Mowi X Figgjo
2678_1538_1827_C06_022.fsa	276	32	0.84	K34	34	FARNA	Mowi
2678_1538_1828_D06_021.fsa	123	21.1	1.31	K44	44	Hybr	Figgjo x Mowi
2678_1538_1829_E06_020.fsa	209	26.3	1.15	K54	54	FARNA	Mowi
2678_1538_1830_F06_019.fsa	69	17.8	1.22	K3	3	Wild	ARNA
2678_1538_1831_G06_018.fsa	111	21.4	1.13	K19	19	Wild	Vosso
2678_1538_1832_H06_017.fsa	101	20.4	1.19	K15	15	Wild	Vosso
2678_1538_1833_A07_032.fsa	89	19.3	1.24	K44	44	Hybr	Figgjo x Mowi
2678_1538_1834_B07_031.fsa	100	20.2	1.21	K32	32	Hybr	Figgjo x Mowi
2678_1538_1835_C07_030.fsa	80	18.9	1.18	K40	40	Hybr	Figgjo x Mowi
2678_1538_1836_D07_029.fsa	18	12.6	0.9	K55	55	Wild	Figgjo
2678_1538_1837_E07_028.fsa	118	21.1	1.26	K44	44	Hybr	Figgjo x Mowi
2678_1538_1838_F07_027.fsa	73	18.8	1.1	K20	20	Wild	Vosso
2678_1538_1839_G07_026.fsa	60	17.6	1.1	K31	31	Hybr	Figgjo x Mowi
2678_1538_1840_H07_025.fsa	112	21.3	1.16	K49	49	Hybr	Mowi X Figgjo
2679_1538_1841_B08_031.fsa	75	18.8	1.13	K40	40	Hybr	Figgjo x Mowi
2679_1538_1842_C08_030.fsa	91	19.6	1.21	K41	41	Hybr	Mowi X Figgjo
2679_1538_1843_D08_029.fsa	118	22	1.11	K32	32	Hybr	Figgjo x Mowi
2679_1538_1844_E08_028.fsa	70	18.1	1.18	K31	31	Hybr	Figgjo x Mowi
2679_1538_1845_F08_027.fsa	117	20.8	1.3	K26	26	FARNA	Mowi
2679_1538_1846_G08_026.fsa	51	13.2	2.22	K19	19	Wild	Vosso
2679_1538_1847_H08_025.fsa	75	18.7	1.15	K52	52	Hybr	Figgjo x Mowi
2679_1538_1848_A09_040.fsa	53	16.6	1.16	K22	22	Wild	Vosso
2679_1538_1849_B09_039.fsa	105	20.6	1.2	K32	32	Hybr	Figgjo x Mowi
2679_1538_1850_C09_038.fsa	73	18.2	1.21	K5	5	Wild	ARNA
2679_1538_1851_D09_037.fsa	39	15	1.16	K51	51	Wild	Figgjo
2679_1538_1852_E09_036.fsa	57	17.4	1.08	K2	2	Wild	ARNA
2679_1538_1853_F09_035.fsa	96	19.6	1.27	K24	24	Hybr	Figgjo x Mowi
2679_1538_1854_G09_034.fsa	328	30.7	1.13	K34	34	FARNA	Mowi
2679_1538_1855_H09_033.fsa	81	18.9	1.2	K18	18	Wild	Vosso
2679_1538_1856_A10_040.fsa	95	20.1	1.17	K31	31	Hybr	Figgjo x Mowi
2679_1538_1857_B10_039.fsa	29	13.3	1.23	K51	51	Wild	Figgjo
2679_1538_1858_C10_038.fsa	144	22.5	1.26	K26	26	FARNA	Mowi
2679_1538_1859_D10_037.fsa	165	23.3	1.3	K26	26	FARNA	Mowi
2679_1538_1860_E10_036.fsa	108	21.1	1.15	K29	29	Hybr	Mowi X Figgjo
2679_1538_1861_F10_035.fsa	70	17.8	1.24	K1	1	Wild	ARNA
2679_1538_1862_G10_034.fsa	174	23.7	1.31	K26	26	FARNA	Mowi
2679_1538_1863_H10_033.fsa	199	25.2	1.24	K46	46	FARNA	Mowi
2679_1538_1864_A11_048.fsa	67	17.8	1.19	K25	25	Hybr	Mowi X Figgjo
2679_1538_1865_B11_047.fsa	78	19	1.14	K5	5	Wild	ARNA
2679_1538_1866_C11_046.fsa	58	17.3	1.12	K37	37	Hybr	Mowi X Figgjo
2679_1538_1867_D11_045.fsa	21	12.4	1.1	K43	43	Wild	Figgjo
2679_1538_1868_E11_044.fsa	72	18.2	1.19	K4	4	Wild	ARNA
2679_1538_1869_F11_043.fsa	117	21.4	1.19	K53	53	Hybr	Mowi X Figgjo
2679_1538_1870_G11_042.fsa	278	28.2	1.24	K50	50	FARNA	Mowi
2679_1538_1871_H11_041.fsa	87	19.4	1.19	K17	17	Wild	Vosso
2679_1538_1872_A12_048.fsa	117	21.2	1.23	K48	48	Hybr	Figgjo x Mowi
2679_1538_1873_B12_047.fsa	61	17.4	1.16	K22	22	Wild	Vosso
2679_1538_1874_C12_046.fsa	66	17.6	1.21	K25	25	Hybr	Mowi X Figgjo
2679_1538_1875_D12_045.fsa	122	21.4	1.24	K44	44	Hybr	Figgjo x Mowi
2679_1538_1876_E12_044.fsa	186	24.7	1.23	K33	33	FARNA	Mowi
2679_1538_1877_F12_043.fsa	107	20.8	1.19	K49	49	Hybr	Mowi X Figgjo
2679_1538_1878_G12_042.fsa	61	17.3	1.18	K5	5	Wild	ARNA
2679_1538_1879_H12_041.fsa	59	16.9	1.22	K43	43	Wild	Figgjo
2679_1539_1880_B01_007.fsa	240	27.4	1.17	K34	34	FARNA	Mowi
2679_1539_1881_C01_006.fsa	60	17	1.22	K5	5	Wild	ARNA
2679_1539_1882_D01_005.fsa	124	21.5	1.25	K40	40	Hybr	Figgjo x Mowi
2679_1539_1883_E01_004.fsa	40	15	1.19	K24	24	Hybr	Figgjo x Mowi
2679_1539_1884_F01_003.fsa	47	15.9	1.17	K51	51	Wild	Figgjo
2679_1539_1885_G01_002.fsa	38	14.9	1.15	K55	55	Wild	Figgjo
2679_1539_1886_H01_001.fsa	64	17.8	1.13	K15	15	Wild	Vosso
2679_1539_1887_A02_008.fsa	18	11.6	1.15	K43	43	Wild	Figgjo
2679_1539_1888_B02_007.fsa	62	18	1.06	K1	1	Wild	ARNA
2679_1539_1889_C02_006.fsa	68	18.1	1.15	K15	15	Wild	Vosso
2679_1539_1890_D02_005.fsa	62	16.8	1.31	K48	48	Hybr	Figgjo x Mowi
2679_1539_1891_E02_004.fsa	52	16.6	1.14	K20	20	Wild	Vosso
2679_1539_1892_F02_003.fsa	88	19.4	1.21	K18	18	Wild	Vosso
2679_1539_1893_G02_002.fsa	138	22.1	1.28	K26	26	FARNA	Mowi
2679_1539_1894_H02_001.fsa	82	18.6	1.27	K24	24	Hybr	Figgjo x Mowi
2679_1539_1895_A03_016.fsa	68	17.9	1.19	K52	52	Hybr	Figgjo x Mowi
2679_1539_1896_B03_015.fsa	63	17.6	1.16	K31	31	Hybr	Figgjo x Mowi
2679_1539_1897_C03_014.fsa	107	20.8	1.19	K32	32	Hybr	Figgjo x Mowi
2679_1539_1898_D03_013.fsa	66	18	1.13	K2	2	Wild	ARNA
2679_1539_1899_E03_012.fsa	52	16.8	1.1	K47	47	Wild	Figgjo
2679_1539_1900_F03_011.fsa	95	20	1.19	K45	45	Hybr	Mowi X Figgjo
2679_1539_1901_G03_010.fsa	36	14.7	1.13	K15	15	Wild	Vosso
2679_1539_1902_H03_009.fsa	58	17.1	1.16	K55	55	Wild	Figgjo
2679_1539_1903_A04_016.fsa	22	12.8	1.05	K4	4	Wild	ARNA
2679_1539_1904_B04_015.fsa	24	12.9	1.12	K17	17	Wild	Vosso
2679_1539_1905_C04_014.fsa	325	30.2	1.18	K42	42	FARNA	Mowi
2679_1539_1906_D04_013.fsa	132	22	1.24	K44	44	Hybr	Figgjo x Mowi
2679_1539_1907_E04_012.fsa	170	24.1	1.21	K46	46	FARNA	Mowi
2679_1539_1908_F04_011.fsa	163	24	1.18	K38	38	FARNA	Mowi
2679_1539_1909_G04_010.fsa	84	19	1.22	K41	41	Hybr	Mowi X Figgjo
2679_1539_1910_H04_009.fsa	182	24.7	1.21	K34	34	FARNA	Mowi
2679_1539_1911_A05_024.fsa	60	17.4	1.14	K43	43	Wild	Figgjo
2679_1539_1912_B05_023.fsa	100	20.4	1.18	K40	40	Hybr	Figgjo x Mowi
2679_1539_1913_C05_022.fsa	87	19.7	1.14	K32	32	Hybr	Figgjo x Mowi
2679_1539_1914_D05_021.fsa	58	17	1.18	K52	52	Hybr	Figgjo x Mowi
2679_1539_1915_E05_020.fsa	160	23.4	1.25	K33	33	FARNA	Mowi
2679_1539_1916_F05_019.fsa	73	18.3	1.19	K16	16	Wild	Vosso
2679_1539_1917_G05_018.fsa	60	17.5	1.12	K15	15	Wild	Vosso
2679_1539_1918_H05_017.fsa	44	15.6	1.16	K15	15	Wild	Vosso
2679_1539_1919_A06_024.fsa	82	19.5	1.11	K19	19	Wild	Vosso
2679_1539_1920_B06_023.fsa	345	29.9	1.29	K38	38	FARNA	Mowi
2680_1539_1921_D06_021.fsa	136	22.2	1.24	K24	24	Hybr	Figgjo x Mowi
2680_1539_1922_E06_020.fsa	200	25.1	1.26	K46	46	FARNA	Mowi
2680_1539_1923_F06_019.fsa	187	24	1.35	K38	38	FARNA	Mowi
2680_1539_1924_G06_018.fsa	268	28.1	1.21	K42	42	FARNA	Mowi
2680_1539_1925_H06_017.fsa	99	20.4	1.17	K2	2	Wild	ARNA
2680_1539_1926_A07_032.fsa	248	27.6	1.18	K34	34	FARNA	Mowi
2680_1539_1927_B07_031.fsa	72	15.7	1.86	K51	51	Wild	Figgjo
2680_1539_1928_C07_030.fsa	25	13.1	1.11	K43	43	Wild	Figgjo
2680_1539_1929_D07_029.fsa	60	17.6	1.1	K39	39	Wild	Figgjo
2680_1539_1930_E07_028.fsa	80	18.7	1.22	K29	29	Hybr	Mowi X Figgjo
2680_1539_1931_F07_027.fsa	73	18.5	1.15	K48	48	Hybr	Figgjo x Mowi
2680_1539_1932_G07_026.fsa	319	30.5	1.12	K38	38	FARNA	Mowi
2680_1539_1933_H07_025.fsa	131	21.8	1.26	K44	44	Hybr	Figgjo x Mowi
2680_1539_1934_A08_032.fsa	115	21.4	1.17	K49	49	Hybr	Mowi X Figgjo
2680_1539_1935_B08_031.fsa	92	19.5	1.24	K16	16	Wild	Vosso
2680_1539_1936_C08_030.fsa	43	15.1	1.25	K47	47	Wild	Figgjo
2680_1539_1937_D08_029.fsa	83	18.8	1.25	K34	34	FARNA	Mowi
2680_1539_1938_E08_028.fsa	64	17.8	1.13	K32	32	Hybr	Figgjo x Mowi
2680_1539_1939_F08_027.fsa	50	16	1.22	K4	4	Wild	ARNA
2680_1539_1940_G08_026.fsa	102	20.5	1.18	K37	37	Hybr	Mowi X Figgjo
2680_1539_1941_H08_025.fsa	37	14.6	1.19	K4	4	Wild	ARNA
2680_1539_1942_A09_040.fsa	116	22	1.09	K48	48	Hybr	Figgjo x Mowi
2680_1539_1943_B09_039.fsa	117	21.1	1.25	K29	29	Hybr	Mowi X Figgjo
2680_1539_1944_C09_038.fsa	78	18.8	1.17	K20	20	Wild	Vosso
2680_1539_1945_D09_037.fsa	100	20.5	1.16	K49	49	Hybr	Mowi X Figgjo
2680_1539_1946_E09_036.fsa	47	16.1	1.13	K55	55	Wild	Figgjo
2680_1539_1947_F09_035.fsa	94	20.3	1.12	K49	49	Hybr	Mowi X Figgjo
2680_1539_1948_G09_034.fsa	55	16.2	1.29	K20	20	Wild	Vosso
2680_1539_1949_H09_033.fsa	119	21.1	1.27	*	*	*	*
2680_1539_1950_A10_040.fsa	58	17.2	1.14	K15	15	Wild	Vosso
2680_1539_1951_B10_039.fsa	74	18.5	1.17	K31	31	Hybr	Figgjo x Mowi
2680_1539_1952_C10_038.fsa	143	23	1.18	K40	40	Hybr	Figgjo x Mowi
2680_1539_1953_D10_037.fsa	210	25.1	1.33	K26	26	FARNA	Mowi
2680_1539_1954_E10_036.fsa	50	15.9	1.24	K2	2	Wild	ARNA
2680_1539_1955_F10_035.fsa	81	18.7	1.24	K25	25	Hybr	Mowi X Figgjo
2680_1539_1956_G10_034.fsa	87	20	1.09	K17	17	Wild	Vosso
2680_1539_1957_H10_033.fsa	119	20.6	1.36	K26	26	FARNA	Mowi
2680_1539_1958_A11_048.fsa	60	17.4	1.14	K22	22	Wild	Vosso
2680_1539_1959_B11_047.fsa	60	17.3	1.16	K20	20	Wild	Vosso
2680_1539_1960_C11_046.fsa	120	21.4	1.22	K41	41	Hybr	Mowi X Figgjo
2680_1539_1961_D11_045.fsa	192	24.4	1.32	K26	26	FARNA	Mowi
2680_1539_1962_E11_044.fsa	236	27.1	1.19	K34	34	FARNA	Mowi
2680_1539_1963_F11_043.fsa	78	19.2	1.1	K2	2	Wild	ARNA
2680_1539_1964_G11_042.fsa	46	16	1.12	K55	55	Wild	Figgjo
2680_1539_1965_H11_041.fsa	82	19	1.2	K48	48	Hybr	Figgjo x Mowi
2680_1539_1966_A12_048.fsa	119	21.2	1.25	K45	45	Hybr	Mowi X Figgjo
2680_1539_1967_B12_047.fsa	219	25.4	1.34	K42	42	FARNA	Mowi
2680_1539_1968_C12_046.fsa	34	13.5	1.38	K44	44	Hybr	Figgjo x Mowi
2680_1539_1969_D12_045.fsa	118	21.8	1.14	K49	49	Hybr	Mowi X Figgjo
2680_1539_1970_E12_044.fsa	140	22.8	1.18	K41	41	Hybr	Mowi X Figgjo
2680_1539_1971_F12_043.fsa	81	19.1	1.16	K25	25	Hybr	Mowi X Figgjo
2680_1539_1972_G12_042.fsa	65	18.3	1.06	K37	37	Hybr	Mowi X Figgjo
2680_1539_1973_H12_041.fsa	200	25.1	1.26	K38	38	FARNA	Mowi
2680_1540_1974_A01_008.fsa	48	15.9	1.19	K51	51	Wild	Figgjo
2680_1540_1975_B01_007.fsa	83	19	1.21	K52	52	Hybr	Figgjo x Mowi
2680_1540_1976_C01_006.fsa	49	15.8	1.24	K6	6	Wild	ARNA
2680_1540_1977_D01_005.fsa	92	19.7	1.2	K2	2	Wild	ARNA
2680_1540_1978_E01_004.fsa	72	18	1.23	K44	44	Hybr	Figgjo x Mowi
2680_1540_1979_F01_003.fsa	90	19.7	1.18	K1	1	Wild	ARNA
2680_1540_1980_G01_002.fsa	31	13.8	1.18	K16	16	Wild	Vosso
2680_1540_1981_H01_001.fsa	62	17.2	1.22	K32	32	Hybr	Figgjo x Mowi
2680_1540_1982_A02_008.fsa	65	17.9	1.13	K19	19	Wild	Vosso
2680_1540_1983_C02_006.fsa	45	15.6	1.19	K47	47	Wild	Figgjo
2680_1540_1984_D02_005.fsa	89	19.7	1.16	K49	49	Hybr	Mowi X Figgjo
2680_1540_1985_E02_004.fsa	83	19	1.21	K18	18	Wild	Vosso
2680_1540_1986_F02_003.fsa	249	27.1	1.25	K34	34	FARNA	Mowi
2680_1540_1987_G02_002.fsa	37	15.1	1.07	K51	51	Wild	Figgjo
2680_1540_1988_H02_001.fsa	17	11.5	1.12	K55	55	Wild	Figgjo
2680_1540_1989_A03_016.fsa	271	28	1.23	K38	38	FARNA	Mowi
2680_1540_1990_B03_015.fsa	208	25.4	1.27	K46	46	FARNA	Mowi
2680_1540_1991_C03_014.fsa	52	17	1.06	K17	17	Wild	Vosso
2680_1540_1992_D03_013.fsa	51	16.7	1.1	K5	5	Wild	ARNA
2680_1540_1993_E03_012.fsa	70	18.5	1.11	K44	44	Hybr	Figgjo x Mowi
2680_1540_1994_F03_011.fsa	57	17.2	1.12	K4	4	Wild	ARNA
2680_1540_1995_G03_010.fsa	81	18.6	1.26	K18	18	Wild	Vosso
2680_1540_1996_H03_009.fsa	130	21.9	1.24	K48	48	Hybr	Figgjo x Mowi
2680_1540_1997_A04_016.fsa	112	21	1.21	K45	45	Hybr	Mowi X Figgjo
2680_1540_1998_B04_015.fsa	61	17.7	1.1	K17	17	Wild	Vosso
2680_1540_1999_C04_014.fsa	53	16.9	1.1	K17	17	Wild	Vosso
2680_1540_2000_D04_013.fsa	382	32	1.17	K42	42	FARNA	Mowi
[truncated: 471 more rows]
